# Supplementary material for: Estimates of molecular convergence reveal multiple genes with adaptive variation across teleost fish
Source: Mol Biol Evol. 2026 Jan 28;43(1):msag015. doi: 10.1093/molbev/msag015 (PMC12849823; doi:10.1093/molbev/msag015)
Supplement: msag015_Supplementary_Data [file msag015_supplementary_data.zip]

Archive with 8 entries (8 files):
- MBE-25-0803.R3_SUPP.pdf
- TableS1_fish_genomes.xlsx
- TableS2_aa_properties.xlsx
- TableS3_Orthogroup_and_arity.csv
- TableS4_Danio_rerio_convergent_genes_ZFIN.xlsx
- TableS5_Orthfinder_Statistics_Overall.xlsx
- TableS6_Pheno_terms_table_revised.csv
- TableS7_Protein_structure_analysis.xlsx
