# Supplementary material for: Estimates of molecular convergence reveal multiple genes with adaptive variation across teleost fish
Source: Mol Biol Evol. 2026 Jan 28;43(1):msag015. doi: 10.1093/molbev/msag015 (PMC12849823; doi:10.1093/molbev/msag015)
Supplement: msag015_Supplementary_Data [file msag015_supplementary_data.zip › TableS1_fish_genomes.xlsx]

## Sheet: NCBI_fish_genomes
Assembly Accession	Assembly Name	Organism Name	Order	Annotation Name	Assembly Stats Total Sequence Length	Assembly Level	Assembly Release Date	WGS project accession	Annotation Count Gene Total	Annotation Count Gene Protein-coding
GCF_021347895.1	KAUST_Apoly_ChrSc	Acanthochromis polyacanthus	Ovalentaria	GCF_021347895.1-RS_2023_02	956771783	Chromosome	2022-01-11	JAEMOU01	30251	23921
GCF_904848185.1	fAcaLat1.1	Acanthopagrus latus	Acanthuriformes	NCBI Annotation Release 100	685127588	Chromosome	2020-10-12	CAJHBW01	30246	23786
GCA_022829145.1	AGOR_1.0	Albula goreensis	Albuliformes	Annotation submitted by GenoFish	933663665	Chromosome	2022-04-08	JAERUA01	25309	23626
GCA_017589495.2	AALO_Geno_1.1	Alosa alosa	Clupeiformes	Annotation submitted by GenoFish	854447983	Chromosome	2021-03-30	JADWDJ01	31293	26435
GCF_018492685.1	fAloSap1.pri	Alosa sapidissima	Clupeiformes	NCBI Annotation Release 100	903564947	Chromosome	2021-05-25	JAHDTN01	47628	25730
GCA_012411365.1	AMELA_1.0	Ameiurus melas	Siluriformes	Annotation submitted by GenoFish	868496679	Chromosome	2020-04-16	JAAGNN01	29840	24354
GCF_022539595.1	ASM2253959v1	Amphiprion ocellaris	Ovalentaria	GCF_022539595.1-RS_2023_03	863468154	Chromosome	2022-03-10	JAJUWX01	28286	23035
GCF_900324465.2	fAnaTes1.2	Anabas testudineus	Anabantiformes	NCBI Annotation Release 101	555641398	Chromosome	2018-12-19	OOHO02	26944	23846
GCF_013347855.1	fAngAng1.pri	Anguilla anguilla	Anguilliformes	NCBI Annotation Release 100	979029243	Chromosome	2020-06-18	JABVMG01	31451	25903
GCF_027596085.1	Afim_UVic_2022	Anoplopoma fimbria	Perciformes	GCF_027596085.1-RS_2023_03	653543715	Chromosome	2023-02-16	JAPDVQ01	28583	22517
GCF_007364275.1	fArcCen1	Archocentrus centrarchus	Cichliformes	NCBI Annotation Release 100	932930362	Chromosome	2019-08-01	STFV01	29275	25253
GCF_900634795.4	fBetSpl5.4	Betta splendens	Anabantiformes	GCF_900634795.4-RS_2023_04	426984265	Chromosome	2023-03-10	CAAAFW04	28938	22791
GCF_023856365.1	BBRACH_0.4	Brienomyrus brachyistius	Osteoglossiformes	NCBI Annotation Release 100	988088817	Chromosome	2022-06-28	JAMWYG01	48042	25637
GCF_003368295.1	ASM336829v1	Carassius auratus	Cypriniformes	NCBI Annotation Release 100	1820618472	Chromosome	2018-08-09	QPKE01	83674	53065
GCF_963082965.1	fCarCar2.1	Carassius carassius	Cypriniformes	GCF_963082965.1-RS_2023_09	1684296438	Chromosome	2023-08-09	CAUJCD01	70659	41837
GCF_023724105.1	carGib1.2-hapl.c	Carassius gibelio	Cypriniformes	GCF_023724105.1-RS_2023_02	1583334954	Complete Genome	2022-06-16	JAJQLC01	98729	43901
GCF_030273125.1	C.striata_1.0	Centropristis striata	Perciformes	GCF_030273125.1-RS_2023_08	926021963	Chromosome	2023-06-20	JASAOH01	35338	24680
GCA_023974075.1	KU_Ca_2.0	Chaenocephalus aceratus	Perciformes	Annotation submitted by Korea Polar Research Institute	1065596499	Chromosome	2022-06-29	JAMFTG01	37982	37982
GCF_902362185.1	fChaCha1.1	Chanos chanos	Gonorynchiformes	NCBI Annotation Release 100	656912816	Chromosome	2019-08-14	CABIVN01	26078	23173
GCF_018320785.1	ASM1832078v1	Cheilinus undulatus	Labriformes	NCBI Annotation Release 100	1173455521	Chromosome	2021-05-12	JAGUQY01	26354	23316
GCF_017976325.1	fCheRos1.pri	Chelmon rostratus	Acanthuriformes	NCBI Annotation Release 100	644191893	Chromosome	2021-04-15	JAGIYV01	24046	22040
GCF_024256425.1	CGAR_prim_01v2	Clarias gariepinus	Siluriformes	GCF_024256425.1-RS_2023_03	969604269	Chromosome	2022-07-13	JAMBPB01	40491	24297
GCF_900700415.2	Ch_v2.0.2	Clupea harengus	Clupeiformes	NCBI Annotation Release 102	786308905	Chromosome	2019-04-16	CAADHV01	32797	26665
GCA_004119915.2	ASM411991v2	Collichthys lucidus	Acanthuriformes	Annotation submitted by JiMei University	877615421	Chromosome	2019-01-30	SCMI01	28602	28508
GCA_029692045.1	COCON_1.0	Conger conger	Anguilliformes	Annotation submitted by GenoFish	1005908649	Chromosome	2023-04-12	JAFJMO01	23656	23656
GCF_020615455.1	ASM2061545v1	Coregonus clupeaformis	Salmoniformes	NCBI Annotation Release 101	2753270621	Chromosome	2021-11-04	JAJAFO01	60366	42433
GCF_030265065.1	ASM3026506v1	Corythoichthys intestinalis	Syngnathiformes	GCF_030265065.1-RS_2023_06	1326793283	Chromosome	2023-06-20	JAQPVN01	27920	21732
GCF_900634415.1	fCotGob3.1	Cottoperca gobio	Perciformes	NCBI Annotation Release 100	609391784	Chromosome	2019-02-06	CAAAFJ01	25595	21272
GCF_019924925.1	HZGC01	Ctenopharyngodon idella	Cypriniformes	GCF_019924925.1-RS_2023_02	893198495	Chromosome	2021-09-14	JAIKLG01	31777	25130
GCF_009769545.1	fCycLum1.pri	Cyclopterus lumpus	Perciformes	NCBI Annotation Release 100	572885595	Chromosome	2019-12-23	WNNC01	26630	21480
GCF_000523025.1	Cse_v1.0	Cynoglossus semilaevis	Pleuronectiformes	NCBI Annotation Release 102	470182763	Chromosome	2014-01-28	AGRG01	25771	21395
GCF_018340385.1	ASM1834038v1	Cyprinus carpio	Cypriniformes	NCBI Annotation Release 101	1680118328	Chromosome	2021-05-12	JAEOAB01	59559	43531
GCA_029465975.1	DPEC_1.1	Dallia pectoralis	Esociformes	Annotation submitted by GenoFish	719674739	Chromosome	2023-03-31	JAHKKI01	38062	34041
GCF_903798145.1	fDanAes4.1	Danio aesculapii	Cypriniformes	GCF_903798145.1-RS_2023_05	1381485597	Chromosome	2020-06-27	CAIGQR01	34673	24964
GCF_900700375.1	fDenClu1.1	Denticeps clupeoides	Clupeiformes	NCBI Annotation Release 100	567401054	Chromosome	2019-03-16	CAADHS01	40130	23474
GCA_031216635.1	KU_De_1.0	Dissostichus eleginoides	Perciformes	Annotation submitted by Korea University	844744120	Chromosome	2023-09-08	JASDAP01	32225	32225
GCF_030265055.1	RoL_Dexc_1.0	Doryrhamphus excisus	Syngnathiformes	GCF_030265055.1-RS_2023_07	519378276	Chromosome	2023-06-30	JASTKU01	46324	20644
GCF_027744805.1	RoL_Ddac_1.1	Dunckerocampus dactyliophorus	Syngnathiformes	GCF_027744805.1-RS_2023_03	670648883	Chromosome	2023-01-13	JAPTFN01	27331	20539
GCF_900963305.1	fEcheNa1.1	Echeneis naucrates	Carangiformes	NCBI Annotation Release 100	544212633	Chromosome	2019-04-11	CAAHFO01	27253	21288
GCF_013358815.1	fEleEle1.pri	Electrophorus electricus	Gymnotiformes	NCBI Annotation Release 101	589358956	Chromosome	2020-06-23	JABVME01	25923	22304
GCF_005281545.1	ASM528154v1	Epinephelus lanceolatus	Perciformes	NCBI Annotation Release 100	1087399367	Chromosome	2019-05-13	SZWH01	27295	24178
GCF_006386435.1	YSFRI_EMoa_1.0	Epinephelus moara	Perciformes	GCF_006386435.1-RS_2023_02	1030460988	Chromosome	2019-06-26	VBVV01	26752	23735
GCF_013103735.1	CSU_Ecrag_1.0	Etheostoma cragini	Perciformes	NCBI Annotation Release 100	643078674	Chromosome	2020-05-15	JAAVJE01	27709	21827
GCA_008692095.1	UIUC_Espe_1.0	Etheostoma spectabile	Perciformes	Annotation submitted by University of Illinois at Urbana-Champaign	854790067	Chromosome	2019-10-07	VOFY01	18816	18816
GCF_011125445.2	MU-UCD_Fhet_4.1	Fundulus heteroclitus	Cyprinodontiformes	NCBI Annotation Release 102	1203489213	Chromosome	2020-08-13	JAAEEJ02	34686	26804
GCF_026213295.1	NIFS_Gcha_1.0	Gadus chalcogrammus	Gadiformes	GCF_026213295.1-RS_2023_05	629920150	Chromosome	2022-11-18	JAHRIL01	37220	23523
GCF_902167405.1	gadMor3.0	Gadus morhua	Gadiformes	NCBI Annotation Release 100	669949713	Chromosome	2019-07-16	CABHMC01	33093	23485
GCF_019740435.1	SWU_Gaff_1.0	Gambusia affinis	Cyprinodontiformes	NCBI Annotation Release 100	680149392	Chromosome	2021-08-25	JAAAQJ01	28138	23148
GCF_021462225.1	DD_fGirMul_XY1	Girardinichthys multiradiatus	Cyprinodontiformes	NCBI Annotation Release 100	1150004004	Chromosome	2022-02-24	JAJATY02	29994	23723
GCF_900634775.1	fGouWil2.1	Gouania willdenowi	Gobiesociformes	NCBI Annotation Release 100	937150793	Chromosome	2019-02-06	CAAAFV01	28295	22983
GCA_029692085.1	GJAV_1.0	Gymnothorax javanicus	Anguilliformes	Annotation submitted by GenoFish	2124863002	Chromosome	2023-04-12	JAFJMP01	27694	22570
GCA_019097595.1	SWU_Hwy_1.0	Hemibagrus wyckioides	Siluriformes	Annotation submitted by Southwest University	789799567	Chromosome	2021-07-06	JAHKSW01	22794	22794
GCF_025434085.1	ASM2543408v3	Hippocampus zosterae	Syngnathiformes	GCF_025434085.1-RS_2023_02	544504747	Chromosome	2022-09-29	JANTIC01	29466	20321
GCF_009819705.1	fHipHip1.pri	Hippoglossus hippoglossus	Pleuronectiformes	NCBI Annotation Release 100	596775069	Chromosome	2019-12-31	WOYB01	27732	22234
GCF_022539355.2	HSTE1.2	Hippoglossus stenolepis	Pleuronectiformes	NCBI Annotation Release 101	602147347	Chromosome	2022-03-10	JAKRZP01	27944	21933
GCF_021917145.1	fHypTra1	Hypomesus transpacificus	Osmeriformes	NCBI Annotation Release 100	437273953	Chromosome	2022-02-04	JAJTOO01	27592	21767
GCF_023375685.1	Billie_1.0	Ictalurus furcatus	Siluriformes	GCF_023375685.1-RS_2023_03	825459183	Chromosome	2022-06-02	JAMCCP01	26870	23168
GCF_001660625.3	Coco_2.0	Ictalurus punctatus	Siluriformes	GCF_001660625.3-RS_2023_03	842926452	Chromosome	2022-10-20	LBML02	32344	23962
GCF_001649575.2	ASM164957v2	Kryptolebias marmoratus	Cyprinodontiformes	NCBI Annotation Release 102	680638340	Chromosome	2020-11-16	LWHD02	25206	22200
GCA_022985175.1	IGBB_LRoh.1.0	Labeo rohita	Cypriniformes	Annotation submitted by Mississippi State University	1126541939	Chromosome	2022-04-19	JACTAM01	31274	25501
GCF_029633865.1	fLamInc1.hap2	Lampris incognitus	Lampriformes	GCF_029633865.1-RS_2023_05	1482357630	Chromosome	2023-04-13	JARULE01	27751	20934
GCF_000972845.2	L_crocea_2.0	Larimichthys crocea	Acanthuriformes	NCBI Annotation Release 102	657923191	Chromosome	2018-11-27	JRPU02	27392	23367
GCF_001640805.2	TLL_Latcal_v3	Lates calcarifer	Carangiformes	GCF_001640805.2-RS_2023_02	673797687	Chromosome	2022-08-01	LLXD02	32906	25072
GCF_900324485.2	fMasArm1.2	Mastacembelus armatus	Synbranchiformes	NCBI Annotation Release 101	591935101	Chromosome	2019-03-16	OOHQ02	25164	22267
GCF_000238955.4	M_zebra_UMD2a	Maylandia zebra	Cichliformes	NCBI Annotation Release 104	957468680	Chromosome	2018-04-10	AGTA05	32471	25898
GCF_018812025.1	ASM1881202v1	Megalobrama amblycephala	Cypriniformes	NCBI Annotation Release 100	1109871993	Chromosome	2021-06-09	JAGTWI01	38087	29877
GCA_019176425.1	MATL_1.0	Megalops atlanticus	Elopiformes	Annotation submitted by GenoFish	990029801	Chromosome	2021-07-09	JAFDVH01	26477	23905
GCF_013368585.1	fMegCyp1.pri	Megalops cyprinoides	Elopiformes	NCBI Annotation Release 100	959241634	Chromosome	2020-06-23	JABWDM01	27986	25356
GCF_017639745.1	fMelBoe1.pri	Melanotaenia boesemani	Atheriniformes	NCBI Annotation Release 100	865575964	Chromosome	2021-03-30	JAGFVI01	29291	24098
GCF_021292245.1	ASM2129224v1	Micropterus dolomieu	Centrarchiformes	NCBI Annotation Release 100	829570727	Chromosome	2022-01-11	JAJNER01	31328	24663
GCF_027580225.1	HAU_Mang_1.0	Misgurnus anguillicaudatus	Cypriniformes	GCF_027580225.1-RS_2023_04	1104569478	Chromosome	2023-01-09	JALDXJ01	43460	27957
GCF_022458985.1	CIBA_Mcephalus_1.1	Mugil cephalus	Mugiliformes	NCBI Annotation Release 100	634849760	Complete Genome	2022-03-04	JAJAQD01	29100	23232
GCA_027704905.1	KU_S4	Muraenolepis orangiensis	Gadiformes	Annotation submitted by Korea University	893743365	Complete Genome	2023-01-13	JANIIK01	34543	34543
GCF_902150065.1	fMyrMur1.1	Myripristis murdjan	Holocentriformes	NCBI Annotation Release 100	835254674	Chromosome	2019-07-03	CABFVW01	26968	23439
GCF_019703515.2	UBuf_Myxa_2	Myxocyprinus asiaticus	Cypriniformes	GCF_019703515.2-RS_2023_02	2340848162	Chromosome	2022-10-26	JAIGOD02	47203	39345
GCF_014905685.2	NemWhi1	Nematolebias whitei	Cyprinodontiformes	NCBI Annotation Release 100.20210725	1218316901	Chromosome	2021-03-24	JAAMPK01	23454	21341
GCA_014281875.1	ASM1428187v1	Nibea albiflora	Acanthuriformes	Annotation submitted by Marine Fishery Institute of Zhejiang Province	627578634	Chromosome	2020-08-25	JABGLX01	23345	15965
GCF_009762535.1	fNotCel1.pri	Notolabrus celidotus	Labriformes	NCBI Annotation Release 100	846744125	Chromosome	2019-12-18	WOTL01	28408	22740
GCF_021184085.1	OgorEven_v1.0	Oncorhynchus gorbuscha	Salmoniformes	NCBI Annotation Release 100	2690266878	Chromosome	2021-12-15	JAGYUW01	59869	40846
GCF_023373465.1	Oket_V2	Oncorhynchus keta	Salmoniformes	GCF_023373465.1-RS_2023_03	2556461070	Chromosome	2022-05-16	JAJNGS01	66713	40661
GCF_002021735.2	Okis_V2	Oncorhynchus kisutch	Salmoniformes	NCBI Annotation Release 101	2375894934	Chromosome	2019-11-04	MPKV02	63465	41269
GCF_013265735.2	USDA_OmykA_1.1	Oncorhynchus mykiss	Salmoniformes	NCBI Annotation Release 101	2341671972	Chromosome	2020-09-23	JAAXML02	72772	41896
GCF_006149115.2	Oner_1.1	Oncorhynchus nerka	Salmoniformes	NCBI eukaryotic genome annotation pipeline	1925195863	Chromosome	2019-06-07	SZNR01	45668	37942
GCF_018296145.1	Otsh_v2.0	Oncorhynchus tshawytscha	Salmoniformes	NCBI Annotation Release 101	2294842546	Chromosome	2021-05-07	JAEPEU01	49936	39464
GCA_012432095.1	ASM1243209v1	Onychostoma macrolepis	Cypriniformes	Annotation submitted by SOUTHWEST UNIVERSITY	886569841	Chromosome	2020-04-17	JAAMOB01	24754	24754
GCF_013358895.1	ZZ_aureus	Oreochromis aureus	Cichliformes	NCBI Annotation Release 101	1005558595	Chromosome	2020-06-19	JAAMTF01	36085	27686
GCF_001858045.2	O_niloticus_UMD_NMBU	Oreochromis niloticus	Cichliformes	NCBI Annotation Release 104	1005664923	Chromosome	2018-06-29	MKQE02	42646	29550
GCA_003999625.1	OJAV_1.1	Oryzias javanicus	Beloniformes	Annotation submitted by INRA (Fish Physiology and Genomics laboratory)	809679899	Chromosome	2019-01-08	RWID01	21454	21454
GCF_002922805.2	ASM292280v2	Oryzias melastigma	Beloniformes	NCBI Annotation Release 101	778686656	Chromosome	2020-04-13	NVQA02	28599	23519
GCA_022758105.1	PGIGA_1.1	Pangasianodon gigas	Siluriformes	Annotation submitted by GenoFish	827231152	Chromosome	2022-03-30	JAKMWG01	27065	22017
GCF_027358585.1	fPanHyp1.pri	Pangasianodon hypophthalmus	Siluriformes	GCF_027358585.1-RS_2023_02	764974446	Chromosome	2022-12-28	JAPZKW01	29542	23205
GCA_022985145.1	PDJA	Pangasius djambal	Siluriformes	Annotation submitted by GenoFish	844539323	Chromosome	2022-04-19	JAKXMS01	27409	22470
GCF_900634625.1	fParRan2.1	Parambassis ranga	Ovalentaria	NCBI Annotation Release 100	551012959	Chromosome	2019-02-06	CAAAFN01	27955	23248
GCA_004354835.1	PFLA_1.0	Perca flavescens	Perciformes	Annotation submitted by INRA (Fish Physiology and Genomics laboratory)	877439799	Chromosome	2019-03-19	SCKG01	24486	21723
GCA_010015445.1	GENO_Pfluv_1.0	Perca fluviatilis	Perciformes	Annotation submitted by SEX'PERCH	951345774	Chromosome	2020-01-30	VHII01	27915	24326
GCF_009829125.3	fPerMag1.2.pri	Periophthalmus magnuspinnatus	Gobiiformes	GCF_009829125.3-RS_2023_04	752605561	Chromosome	2023-03-21	WNMA01	24362	21848
GCF_008729295.1	YSFRI_Pleo_2.0	Plectropomus leopardus	Perciformes	NCBI Annotation Release 100	895688574	Chromosome	2020-05-27	VJNF02	29473	25802
GCF_947347685.1	fPlePla1.1	Pleuronectes platessa	Pleuronectiformes	GCF_947347685.1-RS_2023_03	687388084	Chromosome	2022-11-29	CANAFI01	37917	22945
GCF_000633615.1	Guppy_female_1.0+MT	Poecilia reticulata	Cyprinodontiformes	NCBI Annotation Release 101	731605743	Chromosome	2014-04-28	AZHG01	26512	22842
GCA_028583405.1	KU_S6	Pogonophryne albipinna	Perciformes	Annotation submitted by Korea University	1074502020	Chromosome	2023-02-10	JAPTMU01	30553	30553
GCF_902827115.1	fPseGeo1.1	Pseudochaenichthys georgianus	Perciformes	NCBI Annotation Release 100	1026101545	Chromosome	2020-04-15	CADEHP01	29469	23287
GCF_029220125.1	NWPU_hadal_v1	Pseudoliparis swirei	Perciformes	GCF_029220125.1-RS_2023_05	626438928	Chromosome	2023-03-16	JANBZZ01	25676	21161
GCF_018831695.1	ASM1883169v1	Puntigrus tetrazona	Cypriniformes	NCBI Annotation Release 100	730801986	Chromosome	2021-06-10	JAEQBD01	40303	25865
GCF_015220715.1	fPygNat1.pri	Pygocentrus nattereri	Characiformes	NCBI Annotation Release 101	1222050449	Chromosome	2020-11-03	JADFAU01	30575	25548
GCF_902148845.1	fSalaFa1.1	Salarias fasciatus	Blenniiformes	NCBI Annotation Release 100	797490645	Chromosome	2019-07-03	CABFVL01	29119	24392
GCF_901001165.1	fSalTru1.1	Salmo trutta	Salmoniformes	NCBI Annotation Release 100	2371863509	Chromosome	2019-06-02	CAAJIE01	61583	42405
GCF_029448725.1	ASM2944872v1	Salvelinus fontinalis	Salmoniformes	GCF_029448725.1-RS_2023_04	2496185110	Chromosome	2023-03-28	JAQYZX01	59184	41382
GCF_016432855.1	SaNama_1.0	Salvelinus namaycush	Salmoniformes	NCBI Annotation Release 100	2345496725	Chromosome	2021-01-06	JAEAGN01	49668	39192
GCF_002910315.2	ASM291031v2	Salvelinus sp. IW2-2015	Salmoniformes	NCBI Annotation Release 101	2169536488	Chromosome	2018-02-12	PPUY01	46775	36435
GCF_008315115.2	SLUC_FBN_1.2	Sander lucioperca	Perciformes	NCBI Annotation Release 101	901221791	Chromosome	2020-08-14	VTTG02	33533	24727
GCF_020382885.2	fScaArg1.pri	Scatophagus argus	Acanthuriformes	NCBI Annotation Release 100	570785501	Chromosome	2021-10-13	JAIZDN01	26110	22632
GCF_900964775.1	fSclFor1.1	Scleropages formosus	Osteoglossiformes	NCBI Annotation Release 101	784546363	Chromosome	2019-04-11	CAAHFQ01	27389	23537
GCF_027409825.1	fScoJap1.pri	Scomber japonicus	Scombriformes	GCF_027409825.1-RS_2023_02	828681152	Chromosome	2022-12-28	JAPYKA01	32314	23573
GCA_023238725.1	ASM2323872v1	Scortum barcoo	Centrarchiformes	Annotation submitted by bgi	657949666	Chromosome	2022-05-12	JAKKUS01	26905	26905
GCF_015220745.1	fSebUmb1.pri	Sebastes umbrosus	Perciformes	NCBI Annotation Release 100	800904020	Chromosome	2020-11-03	JADCQQ01	30334	23881
GCF_021018895.1	ASM2101889v1	Seriola aureovittata	Carangiformes	GCF_021018895.1-RS_2023_05	647095223	Chromosome	2021-12-02	JAIQDC01	27343	22542
GCA_014805685.1	ASM1480568v1	Silurus meridionalis	Siluriformes	Annotation submitted by Southwest University	742579920	Chromosome	2020-10-02	JABFDY01	22769	22769
GCF_020085105.1	ASM2008510v1	Siniperca chuatsi	Centrarchiformes	NCBI Annotation Release 100	718804017	Chromosome	2021-09-24	JAHXMP01	27696	22572
GCA_019176455.1	IFAPA_SoseM_1	Solea senegalensis	Pleuronectiformes	Annotation submitted by IFAPA	603518608	Chromosome	2021-07-09	JAGKHQ01	27173	27173
GCF_958295425.1	fSolSol10.1	Solea solea	Pleuronectiformes	GCF_958295425.1-RS_2023_08	643757955	Chromosome	2023-07-06	CATQIT01	37145	22383
GCF_900880675.1	fSpaAur1.1	Sparus aurata	Acanthuriformes	NCBI Annotation Release 100	833578411	Chromosome	2019-07-30	CAAHFC01	32008	25735
GCF_902148855.1	fSphaOr1.1	Sphaeramia orbicularis	Kurtiformes	NCBI Annotation Release 100	1342662642	Chromosome	2019-07-03	CABFVN01	29725	24116
GCA_029718625.1	SKAU_1.1	Synaphobranchus kaupii	Anguilliformes	Annotation submitted by GenoFish	1503294022	Complete Genome	2023-04-14	JAINUF01	43075	43073
GCF_027744825.2	RoL_Sspl_1.0	Synchiropus splendidus	Callionymiformes	GCF_027744825.2-RS_2023_02	582881826	Chromosome	2023-01-13	JAPTFM01	25748	21404
GCF_901709675.1	fSynAcu1.2	Syngnathus acus	Syngnathiformes	NCBI Annotation Release 100	324331233	Chromosome	2020-07-31	CABFKE02	24927	19551
GCF_022655615.1	HZAU_PFXX_2.0	Tachysurus fulvidraco	Siluriformes	NCBI Annotation Release 101	712016913	Chromosome	2022-03-21	JAJLOY01	33922	23998
GCA_004026145.2	XU_Tbim_1.0	Takifugu bimaculatus	Tetraodontiformes	Annotation submitted by College of Ocean and Earth Sciences, Xiamen University	404311738	Chromosome	2019-06-21	SWLE01	20142	20140
GCA_003711565.2	ASM371156v2	Takifugu flavidus	Tetraodontiformes	Annotation submitted by Frasergen bioinfomatics	366286831	Chromosome	2019-08-16	RHFK02	29408	29408
GCF_901000725.2	fTakRub1.2	Takifugu rubripes	Tetraodontiformes	NCBI Annotation Release 103	384110215	Chromosome	2019-06-05	CAAJGN02	27412	22076
GCF_902500255.1	fThaAma1.1	Thalassophryne amazonica	Batrachoidiformes	NCBI Annotation Release 100	2446592878	Chromosome	2019-09-30	CABVOY01	31773	22351
GCF_914725855.1	fThuAlb1.1	Thunnus albacares	Scombriformes	NCBI Annotation Release 100	792101331	Chromosome	2021-09-16	CAJZAX01	34728	24623
GCF_910596095.1	fThuMac1.1	Thunnus maccoyii	Scombriformes	NCBI Annotation Release 100	782407452	Chromosome	2021-07-07	CAJVDC01	33655	24659
GCF_017976425.1	fToxJac2.pri	Toxotes jaculatrix	Carangiformes	NCBI Annotation Release 100	621503431	Chromosome	2021-04-15	JAGIYR01	26242	22290
GCF_015846415.1	ASM1584641v1	Triplophysa dalaica	Cypriniformes	GCF_015846415.1-RS_2023_06	607923607	Chromosome	2020-12-11	JABZFK01	33608	24283
GCA_024868665.2	Trosa_1v2	Triplophysa rosa	Cypriniformes	Annotation submitted by the National Natural Science Foundation of China	684805028	Chromosome	2022-09-14	JAFHDT01	26023	25821
GCA_008369825.1	ASM836982v1	Triplophysa tibetana	Cypriniformes	Annotation submitted by Gooalgene	652930317	Chromosome	2019-09-12	SOYY01	24398	24310
GCF_016859285.1	ASM1685928v1	Xiphias gladius	Carangiformes	NCBI Annotation Release 100	691763775	Chromosome	2021-02-12	JADGDB01	24723	21362
GCF_001444195.1	X_couchianus-1.0	Xiphophorus couchianus	Cyprinodontiformes	NCBI Annotation Release 101	688524871	Chromosome	2018-09-19	LNCC02	28980	22784
GCF_003331165.1	Xiphophorus_hellerii-4.1	Xiphophorus hellerii	Cyprinodontiformes	NCBI Annotation Release 100	732889490	Chromosome	2019-12-05	QPIH02	30259	23921
GCF_002775205.1	X_maculatus-5.0-male	Xiphophorus maculatus	Cyprinodontiformes	NCBI Annotation Release 102	704304519	Chromosome	2017-12-07	PGSD01	27255	23238
GCF_025860055.1	RBS_HiC_50CHRs	Xyrauchen texanus	Cypriniformes	GCF_025860055.1-RS_2023_02	2186806939	Chromosome	2022-10-26	JAOTQA01	46520	38655
GCA_962446985.1	fXyrNov1.1	Xyrichtys novacula	Labriformes	Annotation submitted by IMEDEA	775535542	Chromosome	2023-08-19	CAUIWU01	37702	26704

## Sheet: Ensembl_genomes
Species	Genome_name	Order	Genome_link
Lepisosteus_oculatus	LepOcu1	Lepisosteiformes	https://www.ensembl.org/Lepisosteus_oculatus/Info/Index
Danio_rerio	GRCz11	Cypriniformes	https://www.ensembl.org/Danio_rerio/Info/Index
Astyanax_mexicanus	Astyanax_mexicanus-2.0	Characiformes	https://www.ensembl.org/Astyanax_mexicanus/Info/Index
Esox_lucius	Eluc_v4	Salmoniformes	https://www.ensembl.org/Esox_lucius/Info/Index
Salmo_salar	Ssal_v3.1	Salmoniformes	https://www.ensembl.org/Salmo_salar/Info/Index
Gadus_morhua	gadMor3.0	Gadiformes	https://www.ensembl.org/Gadus_morhua/Info/Index
Oryzias_latipes	ASM223471v1	Beloniformes	https://www.ensembl.org/Oryzias_latipes_hni/Info/Index
Astatotilapia_calliptera	fAstCal1.2	Cichliformes	https://www.ensembl.org/Astatotilapia_calliptera/Info/Index
Neolamprologus_brichardi	NeoBri1.0	Cichliformes	https://www.ensembl.org/Neolamprologus_brichardi/Info/Index
Scophthalmus_maximus	ASM1334776v1	Carangiformes	https://www.ensembl.org/Scophthalmus_maximus/Info/Index
Nothobranchius_furzeri	Nfu_20140520	Cyprinodontiformes	https://www.ensembl.org/Nothobranchius_furzeri/Info/Index
