# Supplementary material for: Estimates of molecular convergence reveal multiple genes with adaptive variation across teleost fish
Source: Mol Biol Evol. 2026 Jan 28;43(1):msag015. doi: 10.1093/molbev/msag015 (PMC12849823; doi:10.1093/molbev/msag015)
Supplement: msag015_Supplementary_Data [file msag015_supplementary_data.zip › TableS2_aa_properties.xlsx]

## Sheet: Feuil1
Property	Definition	Expected Effect of a Change
Lipophilicity	Measures how well a side chain dissolves in lipids (organic phase), closely related to the “log P” concept.	- More lipophilic AA: increased tendency to be found in the protein’s hydrophobic core or to aggregate.
		- Less lipophilic AA: favors exposure on the surface and interactions with solvent.
Hydrophobicity	Tendency of a residue to repel water (avoid direct solvent contact).	- More hydrophobic AA: stabilizes the hydrophobic core or protein-protein interfaces; may affect overall solubility.
		- Less hydrophobic AA: more favorably exposed to water; may reduce stability if the original residue was buried.
Bulky properties	“Voluminous” character of an amino acid, i.e., overall steric bulk (shape + size).	- Bulkier AA: risk of steric clashes, local destabilization; can alter packing or contact with other side chains. interactions if the environment is adapted to a larger side chain.
		- Less bulky AA: relaxes local density, possibly increases flexibility; however, might lose favorable
Side-chain size	Size of the side chain (e.g., van der Waals volume).	- Substitution to a larger volume: increases steric constraints, potentially stronger interaction in a hydrophobic core.
		- Substitution to a smaller volume: possibly reduces steric hindrance but might lose stabilizing interactions if that pocket was “made” for a larger side chain.
Steric	Overall steric effect (crowding, spatial hindrance), including side-chain arrangement.	- Increased steric hindrance: may interfere with helix or sheet formation, disrupt the active site conformation, etc.
		- Decreased steric hindrance: increases local flexibility; sometimes facilitates loop formation or bond rotations.
Extended structure preference	Propensity of an AA to adopt an extended conformation (typically β structure or elongated conformation in Ramachandran).	- Replacing a residue with strong extended preference by one without it: could disrupt β-sheet or extended loops.
		- The opposite substitution might favor or stabilize β-extended segments.
Electronic properties	Electronic characteristics (charge distribution, polarizability, HOMO-LUMO energy levels, etc.) affecting H-bonds, electrostatic interactions, etc.	- More electroattractive or charged AA: can form more hydrogen bonds, interact differently with cofactors.
		- Less polar/electroactive AA: weaker interactions with water or charged sites; possible decrease or loss of H-bonding in an active site.
Polarity	Tendency to present a dipole or partial charges capable of forming hydrogen bonds with water or other polar groups.	- More polar AA: increases H-bond interactions, stabilizes surface exposure or water contact.
		- Less polar AA: fosters deeper burial, hydrophobic contacts; possibly lowers local solubility.
Occurrence in alpha region	Probability or frequency of occurrence in φ/ψ angles (Ramachandran) that favor α-helix formation.	- Substitution toward an AA with higher α occurrence: may stabilize/initiate local α-helix formation.
		- Substitution toward an AA with lower α occurrence: risk of destabilizing an existing helix or shifting it to other secondary structures.
Alpha turn propensity	Propensity to form a turn within or around an α-helix (e.g., “alpha-turn” motifs).	- AA favoring alpha-turns: promotes bending inside/around the helix, sometimes useful in supercoil motifs.
		- AA discouraging such turn: results in a straighter, potentially longer helix if no turn is formed.
Local flexibility	Measures rotational freedom around the peptide bond and χ (side-chain angles), thus how many conformations the residue can adopt.	- More flexible AA: facilitates bends, local dynamics, sometimes essential in active sites or mobile loops.
		- Less flexible AA: rigidifies the region, restricts conformational states, may stabilize a particular shape but exclude others.
Flat extended preference	Tendency to adopt a planar, stretched conformation, close to β-sheet or similar extended states.	- AA with high planar preference: supports β-sheet stacking, increases structural rigidity.
		- AA with low planar preference: side chain adopts more torsion, preventing or disrupting a flat β-sheet.
Compositional character index	A “mean” or “factor” reflecting an AA’s overall chemical composition (hydrophobic/polar balance, electron density, etc.), derived from multivariate data (e.g., Kidera).	- High index: the AA stands out significantly from the average (e.g., very large, very polar), requiring a more specialized structural adaptation.
		- Low index: the AA is closer to a “mean” property set, so substitutions are typically better tolerated.
Surrounding hydrophobicity	Tendency of a residue to reside in, or promote, a locally hydrophobic environment (may depend on the protein and microenvironment).	- Substituting with a more hydrophobic residue in a hydrophobic patch: stabilization, enhanced compatibility.
		- Substituting with a polar residue in the same area: possible destabilization due to mismatch; might prompt side chain exposure to the solvent.
Double-bend preference	Ability to form or stabilize two successive bends (“double-bend”) in a segment of the polypeptide.	- AA with high double-bend preference: encourages repeated loop motifs, can boost flexibility or create a binding site.
		- AA with low double-bend preference: the chain will adopt fewer successive bends, potentially more linear or helically inclined.
Helix bend preference	Capacity to introduce a bend/kink in an α-helix (e.g., caused by proline).	- Pro-bend residue: may break the helical geometry, forming a characteristic kink or functional site.
		- Anti-bend residue: stabilizes a continuous helix, making it more regular.
