# Supplementary material for: Estimates of molecular convergence reveal multiple genes with adaptive variation across teleost fish
Source: Mol Biol Evol. 2026 Jan 28;43(1):msag015. doi: 10.1093/molbev/msag015 (PMC12849823; doi:10.1093/molbev/msag015)
Supplement: msag015_Supplementary_Data [file msag015_supplementary_data.zip › TableS3_Orthogroup_and_arity.csv]

Orthogroup	arity	Species	Protein_id	Order	Family	Gene.name	Gene.description
OG0000243	3	Gouania_willdenowi	XP_28307777	Gobiesociformes	Gobiesocidae	tmem198b	transmembrane protein 198b [Source:NCBI gene;Acc:564608]
OG0000243	3	Onychostoma_macrolepis	KAF4110444	Cypriniformes	Cyprinidae	tmem198b	transmembrane protein 198b [Source:NCBI gene;Acc:564608]
OG0000243	3	Puntigrus_tetrazona	XP_43102234	Cypriniformes	Cyprinidae	tmem198b	transmembrane protein 198b [Source:NCBI gene;Acc:564608]
OG0000348	3	Scophthalmus_maximus	ENSSMAG00000001100	Pleuronectiformes	Scophthalmidae	fpr1	formyl peptide receptor 1 [Source:ZFIN;Acc:ZDB-GENE-121227-2]
OG0000348	3	Echeneis_naucrates	XP_29361055	Carangiformes	Echeneidae	fpr1	formyl peptide receptor 1 [Source:ZFIN;Acc:ZDB-GENE-121227-2]
OG0000348	3	Salarias_fasciatus	XP_29958502	Blenniiformes	Blenniidae	fpr1	formyl peptide receptor 1 [Source:ZFIN;Acc:ZDB-GENE-121227-2]
OG0000385	3	Perca_fluviatilis	KAF1383759	Perciformes	Percidae	asic1a	acid-sensing (proton-gated) ion channel 1a [Source:NCBI gene;Acc:791696]
OG0000385	3	Perca_flavescens	TDH05801	Perciformes	Percidae	asic1a	acid-sensing (proton-gated) ion channel 1a [Source:NCBI gene;Acc:791696]
OG0000385	3	Dissostichus_eleginoides	KAK1879014	Perciformes	Nototheniidae	asic1a	acid-sensing (proton-gated) ion channel 1a [Source:NCBI gene;Acc:791696]
OG0000385	3	Chaenocephalus_aceratus	KAI4810001	Perciformes	Channichthyidae	asic1a	acid-sensing (proton-gated) ion channel 1a [Source:NCBI gene;Acc:791696]
OG0000385	3	Takifugu_flavidus	TWW73810	Tetraodontiformes	Tetraodontidae	asic1a	acid-sensing (proton-gated) ion channel 1a [Source:NCBI gene;Acc:791696]
OG0000385	3	Scortum_barcoo	KAI3374308	Centrarchiformes	Terapontidae	asic1a	acid-sensing (proton-gated) ion channel 1a [Source:NCBI gene;Acc:791696]
OG0000385	3	Neolamprologus_brichardi	ENSNBRG00000011534	Cichliformes	Cichlidae	asic1a	acid-sensing (proton-gated) ion channel 1a [Source:NCBI gene;Acc:791696]
OG0000385	3	Astatotilapia_calliptera	ENSACLG00000017846	Cichliformes	Cichlidae	asic1a	acid-sensing (proton-gated) ion channel 1a [Source:NCBI gene;Acc:791696]
OG0000385	3	Oryzias_javanicus	RVE61717	Beloniformes	Adrianichthyidae	asic1a	acid-sensing (proton-gated) ion channel 1a [Source:NCBI gene;Acc:791696]
OG0000385	3	Pangasianodon_gigas	MCI4374301	Siluriformes	Pangasiidae	asic1a	acid-sensing (proton-gated) ion channel 1a [Source:NCBI gene;Acc:791696]
OG0000385	3	Ctenopharyngodon_idella	XP_51738522	Cypriniformes	Xenocyprididae	asic1a	acid-sensing (proton-gated) ion channel 1a [Source:NCBI gene;Acc:791696]
OG0000454	3	Anabas_testudineus	XP_26221646	Anabantiformes	Anabantidae	ANPEP	si:ch211-106j24.1 [Source:ZFIN;Acc:ZDB-GENE-130530-595]
OG0000454	3	Scomber_japonicus	XP_53175976	Scombriformes	Scombridae	ANPEP	si:ch211-106j24.1 [Source:ZFIN;Acc:ZDB-GENE-130530-595]
OG0000454	3	Sphaeramia_orbicularis	XP_29992074	Kurtiformes	Apogonidae	ANPEP	si:ch211-106j24.1 [Source:ZFIN;Acc:ZDB-GENE-130530-595]
OG0000460	3	Takifugu_flavidus	TWW76751	Tetraodontiformes	Tetraodontidae	pax3a	paired box 3a [Source:ZFIN;Acc:ZDB-GENE-980526-52]
OG0000460	3	Pogonophryne_albipinna	KAJ4935114	Perciformes	Artedidraconidae	pax3a	paired box 3a [Source:ZFIN;Acc:ZDB-GENE-980526-52]
OG0000460	3	Etheostoma_spectabile	KAA8593745	Perciformes	Percidae	pax3a	paired box 3a [Source:ZFIN;Acc:ZDB-GENE-980526-52]
OG0000479	3	Anabas_testudineus	XP_26233709	Anabantiformes	Anabantidae	hkdc1	hexokinase domain containing 1 [Source:ZFIN;Acc:ZDB-GENE-030131-9801]
OG0000479	3	Periophthalmus_magnuspinnatus	XP_33847482	Gobiiformes	Oxudercidae	hkdc1	hexokinase domain containing 1 [Source:ZFIN;Acc:ZDB-GENE-030131-9801]
OG0000479	3	Thalassophryne_amazonica	XP_34044366	Batrachoidiformes	Batrachoididae	hkdc1	hexokinase domain containing 1 [Source:ZFIN;Acc:ZDB-GENE-030131-9801]
OG0000479	3	Thalassophryne_amazonica	XP_34044357	Batrachoidiformes	Batrachoididae	hkdc1	hexokinase domain containing 1 [Source:ZFIN;Acc:ZDB-GENE-030131-9801]
OG0000546	3	Conger_conger	KAJ8260580	Anguilliformes	Congridae	mpx	myeloid-specific peroxidase [Source:ZFIN;Acc:ZDB-GENE-030131-9460]
OG0000546	3	Anguilla_anguilla	XP_35246183	Anguilliformes	Anguillidae	mpx	myeloid-specific peroxidase [Source:ZFIN;Acc:ZDB-GENE-030131-9460]
OG0000546	3	Synaphobranchus_kaupii	KAJ8347041	Anguilliformes	Synaphobranchidae	mpx	myeloid-specific peroxidase [Source:ZFIN;Acc:ZDB-GENE-030131-9460]
OG0000762	3	Cynoglossus_semilaevis	XP_16897305	Pleuronectiformes	Cynoglossidae	abcg4a	ATP-binding cassette, sub-family G (WHITE), member 4a [Source:ZFIN;Acc:ZDB-GENE-050517-39]
OG0000762	3	Silurus_meridionalis	KAF7688677	Siluriformes	Siluridae	abcg4a	ATP-binding cassette, sub-family G (WHITE), member 4a [Source:ZFIN;Acc:ZDB-GENE-050517-39]
OG0000762	3	Synchiropus_splendidus	XP_53702965	Callionymiformes	Callionymidae	abcg4a	ATP-binding cassette, sub-family G (WHITE), member 4a [Source:ZFIN;Acc:ZDB-GENE-050517-39]
OG0000809	3	Lates_calcarifer	XP_18531718	Carangiformes	Latidae	mrc1b	mannose receptor, C type 1b [Source:ZFIN;Acc:ZDB-GENE-070705-13]
OG0000809	3	Sphaeramia_orbicularis	XP_30015951	Kurtiformes	Apogonidae	mrc1b	mannose receptor, C type 1b [Source:ZFIN;Acc:ZDB-GENE-070705-13]
OG0000809	3	Sphaeramia_orbicularis	XP_30016467	Kurtiformes	Apogonidae	mrc1b	mannose receptor, C type 1b [Source:ZFIN;Acc:ZDB-GENE-070705-13]
OG0000809	3	Larimichthys_crocea	XP_27146839	Acanthuriformes	Sciaenidae	mrc1b	mannose receptor, C type 1b [Source:ZFIN;Acc:ZDB-GENE-070705-13]
OG0000809	3	Collichthys_lucidus	TKS79617	Acanthuriformes	Sciaenidae	mrc1b	mannose receptor, C type 1b [Source:ZFIN;Acc:ZDB-GENE-070705-13]
OG0000853	3	Larimichthys_crocea	XP_19116743	Acanthuriformes	Sciaenidae	b3gnt3.1	UDP-GlcNAc:betaGal beta-1,3-N-acetylglucosaminyltransferase 3, tandem duplicate 1 [Source:ZFIN;Acc:ZDB-GENE-040625-129]
OG0000853	3	Larimichthys_crocea	XP_27145781	Acanthuriformes	Sciaenidae	b3gnt3.1	UDP-GlcNAc:betaGal beta-1,3-N-acetylglucosaminyltransferase 3, tandem duplicate 1 [Source:ZFIN;Acc:ZDB-GENE-040625-129]
OG0000853	3	Larimichthys_crocea	XP_27145783	Acanthuriformes	Sciaenidae	b3gnt3.1	UDP-GlcNAc:betaGal beta-1,3-N-acetylglucosaminyltransferase 3, tandem duplicate 1 [Source:ZFIN;Acc:ZDB-GENE-040625-129]
OG0000853	3	Betta_splendens	XP_55364256	Anabantiformes	Osphronemidae	b3gnt3.1	UDP-GlcNAc:betaGal beta-1,3-N-acetylglucosaminyltransferase 3, tandem duplicate 1 [Source:ZFIN;Acc:ZDB-GENE-040625-129]
OG0000853	3	Betta_splendens	XP_29005088	Anabantiformes	Osphronemidae	b3gnt3.1	UDP-GlcNAc:betaGal beta-1,3-N-acetylglucosaminyltransferase 3, tandem duplicate 1 [Source:ZFIN;Acc:ZDB-GENE-040625-129]
OG0000853	3	Betta_splendens	XP_29005087	Anabantiformes	Osphronemidae	b3gnt3.1	UDP-GlcNAc:betaGal beta-1,3-N-acetylglucosaminyltransferase 3, tandem duplicate 1 [Source:ZFIN;Acc:ZDB-GENE-040625-129]
OG0000853	3	Betta_splendens	XP_29005089	Anabantiformes	Osphronemidae	b3gnt3.1	UDP-GlcNAc:betaGal beta-1,3-N-acetylglucosaminyltransferase 3, tandem duplicate 1 [Source:ZFIN;Acc:ZDB-GENE-040625-129]
OG0000853	3	Betta_splendens	XP_40926587	Anabantiformes	Osphronemidae	b3gnt3.1	UDP-GlcNAc:betaGal beta-1,3-N-acetylglucosaminyltransferase 3, tandem duplicate 1 [Source:ZFIN;Acc:ZDB-GENE-040625-129]
OG0000853	3	Betta_splendens	XP_29004068	Anabantiformes	Osphronemidae	b3gnt3.1	UDP-GlcNAc:betaGal beta-1,3-N-acetylglucosaminyltransferase 3, tandem duplicate 1 [Source:ZFIN;Acc:ZDB-GENE-040625-129]
OG0000853	3	Betta_splendens	XP_29004070	Anabantiformes	Osphronemidae	b3gnt3.1	UDP-GlcNAc:betaGal beta-1,3-N-acetylglucosaminyltransferase 3, tandem duplicate 1 [Source:ZFIN;Acc:ZDB-GENE-040625-129]
OG0000853	3	Anabas_testudineus	XP_26201216	Anabantiformes	Anabantidae	b3gnt3.1	UDP-GlcNAc:betaGal beta-1,3-N-acetylglucosaminyltransferase 3, tandem duplicate 1 [Source:ZFIN;Acc:ZDB-GENE-040625-129]
OG0000853	3	Anabas_testudineus	XP_33181842	Anabantiformes	Anabantidae	b3gnt3.1	UDP-GlcNAc:betaGal beta-1,3-N-acetylglucosaminyltransferase 3, tandem duplicate 1 [Source:ZFIN;Acc:ZDB-GENE-040625-129]
OG0000943	3	Cynoglossus_semilaevis	XP_8327852	Pleuronectiformes	Cynoglossidae	mybpc3	myosin binding protein C, cardiac [Source:ZFIN;Acc:ZDB-GENE-070112-2362]
OG0000943	3	Larimichthys_crocea	XP_27141720	Acanthuriformes	Sciaenidae	mybpc3	myosin binding protein C, cardiac [Source:ZFIN;Acc:ZDB-GENE-070112-2362]
OG0000943	3	Sphaeramia_orbicularis	XP_29998061	Kurtiformes	Apogonidae	mybpc3	myosin binding protein C, cardiac [Source:ZFIN;Acc:ZDB-GENE-070112-2362]
OG0001037	3	Kryptolebias_marmoratus	XP_37830525	Cyprinodontiformes	Rivulidae	banf1	barrier to autointegration factor 1 [Source:NCBI gene;Acc:334717]
OG0001037	3	Oreochromis_niloticus	XP_19209906	Cichliformes	Cichlidae	banf1	barrier to autointegration factor 1 [Source:NCBI gene;Acc:334717]
OG0001037	3	Oreochromis_aureus	XP_31591934	Cichliformes	Cichlidae	banf1	barrier to autointegration factor 1 [Source:NCBI gene;Acc:334717]
OG0001037	3	Archocentrus_centrarchus	XP_30604400	Cichliformes	Cichlidae	banf1	barrier to autointegration factor 1 [Source:NCBI gene;Acc:334717]
OG0001037	3	Amphiprion_ocellaris	XP_54874672	Ovalentaria	Pomacentridae	banf1	barrier to autointegration factor 1 [Source:NCBI gene;Acc:334717]
OG0001120	3	Conger_conger	KAJ8289012	Anguilliformes	Congridae	sptlc2a	serine palmitoyltransferase, long chain base subunit 2a [Source:ZFIN;Acc:ZDB-GENE-050522-23]
OG0001120	3	Anguilla_anguilla	XP_35242106	Anguilliformes	Anguillidae	sptlc2a	serine palmitoyltransferase, long chain base subunit 2a [Source:ZFIN;Acc:ZDB-GENE-050522-23]
OG0001120	3	Gymnothorax_javanicus	KAJ8290281	Anguilliformes	Muraenidae	sptlc2a	serine palmitoyltransferase, long chain base subunit 2a [Source:ZFIN;Acc:ZDB-GENE-050522-23]
OG0001120	3	Synaphobranchus_kaupii	KAJ8341223	Anguilliformes	Synaphobranchidae	sptlc2a	serine palmitoyltransferase, long chain base subunit 2a [Source:ZFIN;Acc:ZDB-GENE-050522-23]
OG0001196	3	Cottoperca_gobio	XP_29286236	Perciformes	Bovichtidae	vtg6	vitellogenin 6 [Source:ZFIN;Acc:ZDB-GENE-001201-5]
OG0001196	3	Takifugu_flavidus	TWW57990	Tetraodontiformes	Tetraodontidae	vtg6	vitellogenin 6 [Source:ZFIN;Acc:ZDB-GENE-001201-5]
OG0001196	3	Takifugu_bimaculatus	TNM87973	Tetraodontiformes	Tetraodontidae	vtg6	vitellogenin 6 [Source:ZFIN;Acc:ZDB-GENE-001201-5]
OG0001196	3	Takifugu_rubripes	XP_11613230	Tetraodontiformes	Tetraodontidae	vtg6	vitellogenin 6 [Source:ZFIN;Acc:ZDB-GENE-001201-5]
OG0001196	3	Sphaeramia_orbicularis	XP_29988804	Kurtiformes	Apogonidae	vtg6	vitellogenin 6 [Source:ZFIN;Acc:ZDB-GENE-001201-5]
OG0001257	3	Pseudochaenichthys_georgianus	XP_33943956	Perciformes	Channichthyidae	uba1	ubiquitin-like modifier activating enzyme 1 [Source:ZFIN;Acc:ZDB-GENE-040426-2009]
OG0001257	3	Chaenocephalus_aceratus	KAI4823490	Perciformes	Channichthyidae	uba1	ubiquitin-like modifier activating enzyme 1 [Source:ZFIN;Acc:ZDB-GENE-040426-2009]
OG0001257	3	Pogonophryne_albipinna	KAJ4934953	Perciformes	Artedidraconidae	uba1	ubiquitin-like modifier activating enzyme 1 [Source:ZFIN;Acc:ZDB-GENE-040426-2009]
OG0001257	3	Dissostichus_eleginoides	KAK1897778	Perciformes	Nototheniidae	uba1	ubiquitin-like modifier activating enzyme 1 [Source:ZFIN;Acc:ZDB-GENE-040426-2009]
OG0001257	3	Anoplopoma_fimbria	XP_54464458	Perciformes	Anoplopomatidae	uba1	ubiquitin-like modifier activating enzyme 1 [Source:ZFIN;Acc:ZDB-GENE-040426-2009]
OG0001257	3	Anoplopoma_fimbria	XP_54464457	Perciformes	Anoplopomatidae	uba1	ubiquitin-like modifier activating enzyme 1 [Source:ZFIN;Acc:ZDB-GENE-040426-2009]
OG0001257	3	Periophthalmus_magnuspinnatus	XP_33825186	Gobiiformes	Oxudercidae	uba1	ubiquitin-like modifier activating enzyme 1 [Source:ZFIN;Acc:ZDB-GENE-040426-2009]
OG0001257	3	Periophthalmus_magnuspinnatus	XP_33825185	Gobiiformes	Oxudercidae	uba1	ubiquitin-like modifier activating enzyme 1 [Source:ZFIN;Acc:ZDB-GENE-040426-2009]
OG0001287	3	Xyrichtys_novacula	CAJ1051834	Labriformes	Labridae	cadps2	Ca++-dependent secretion activator 2 [Source:ZFIN;Acc:ZDB-GENE-030903-1]
OG0001287	3	Synchiropus_splendidus	XP_53722980	Callionymiformes	Callionymidae	cadps2	Ca++-dependent secretion activator 2 [Source:ZFIN;Acc:ZDB-GENE-030903-1]
OG0001287	3	Gadus_morhua	ENSGMOG00000008765	Gadiformes	Gadidae	cadps2	Ca++-dependent secretion activator 2 [Source:ZFIN;Acc:ZDB-GENE-030903-1]
OG0001287	3	Gadus_chalcogrammus	XP_56461351	Gadiformes	Gadidae	cadps2	Ca++-dependent secretion activator 2 [Source:ZFIN;Acc:ZDB-GENE-030903-1]
OG0001448	3	Scortum_barcoo	KAI3371105	Centrarchiformes	Terapontidae	tmem168b	transmembrane protein 168b [Source:ZFIN;Acc:ZDB-GENE-090406-3]
OG0001448	3	Thalassophryne_amazonica	XP_34031902	Batrachoidiformes	Batrachoididae	tmem168b	transmembrane protein 168b [Source:ZFIN;Acc:ZDB-GENE-090406-3]
OG0001448	3	Myripristis_murdjan	XP_29908846	Holocentriformes	Holocentridae	tmem168b	transmembrane protein 168b [Source:ZFIN;Acc:ZDB-GENE-090406-3]
OG0001509	3	Xiphophorus_maculatus	XP_5810898	Cyprinodontiformes	Poeciliidae	adprh	ADP-ribosylarginine hydrolase [Source:ZFIN;Acc:ZDB-GENE-040801-190]
OG0001509	3	Xiphophorus_couchianus	XP_27855494	Cyprinodontiformes	Poeciliidae	adprh	ADP-ribosylarginine hydrolase [Source:ZFIN;Acc:ZDB-GENE-040801-190]
OG0001509	3	Xiphophorus_hellerii	XP_32430706	Cyprinodontiformes	Poeciliidae	adprh	ADP-ribosylarginine hydrolase [Source:ZFIN;Acc:ZDB-GENE-040801-190]
OG0001509	3	Gambusia_affinis	XP_43959269	Cyprinodontiformes	Poeciliidae	adprh	ADP-ribosylarginine hydrolase [Source:ZFIN;Acc:ZDB-GENE-040801-190]
OG0001509	3	Poecilia_reticulata	XP_8435027	Cyprinodontiformes	Poeciliidae	adprh	ADP-ribosylarginine hydrolase [Source:ZFIN;Acc:ZDB-GENE-040801-190]
OG0001509	3	Girardinichthys_multiradiatus	XP_47233743	Cyprinodontiformes	Goodeidae	adprh	ADP-ribosylarginine hydrolase [Source:ZFIN;Acc:ZDB-GENE-040801-190]
OG0001509	3	Fundulus_heteroclitus	XP_12707853	Cyprinodontiformes	Fundulidae	adprh	ADP-ribosylarginine hydrolase [Source:ZFIN;Acc:ZDB-GENE-040801-190]
OG0001509	3	Kryptolebias_marmoratus	XP_17294505	Cyprinodontiformes	Rivulidae	adprh	ADP-ribosylarginine hydrolase [Source:ZFIN;Acc:ZDB-GENE-040801-190]
OG0001509	3	Nothobranchius_furzeri	ENSNFUG00015009254	Cyprinodontiformes	Nothobranchiidae	adprh	ADP-ribosylarginine hydrolase [Source:ZFIN;Acc:ZDB-GENE-040801-190]
OG0001509	3	Xyrauchen_texanus	XP_51966513	Cypriniformes	Catostomidae	adprh	ADP-ribosylarginine hydrolase [Source:ZFIN;Acc:ZDB-GENE-040801-190]
OG0001509	3	Xyrauchen_texanus	XP_51962473	Cypriniformes	Catostomidae	adprh	ADP-ribosylarginine hydrolase [Source:ZFIN;Acc:ZDB-GENE-040801-190]
OG0001509	3	Myxocyprinus_asiaticus	XP_51521170	Cypriniformes	Catostomidae	adprh	ADP-ribosylarginine hydrolase [Source:ZFIN;Acc:ZDB-GENE-040801-190]
OG0001547	3	Fundulus_heteroclitus	XP_12718059	Cyprinodontiformes	Fundulidae	upp2	uridine phosphorylase 2 [Source:ZFIN;Acc:ZDB-GENE-040426-830]
OG0001547	3	Fundulus_heteroclitus	XP_35989044	Cyprinodontiformes	Fundulidae	upp2	uridine phosphorylase 2 [Source:ZFIN;Acc:ZDB-GENE-040426-830]
OG0001547	3	Mugil_cephalus	XP_47454206	Mugiliformes	Mugilidae	upp2	uridine phosphorylase 2 [Source:ZFIN;Acc:ZDB-GENE-040426-830]
OG0001547	3	Mugil_cephalus	XP_47454205	Mugiliformes	Mugilidae	upp2	uridine phosphorylase 2 [Source:ZFIN;Acc:ZDB-GENE-040426-830]
OG0001547	3	Anabas_testudineus	XP_26229018	Anabantiformes	Anabantidae	upp2	uridine phosphorylase 2 [Source:ZFIN;Acc:ZDB-GENE-040426-830]
OG0001547	3	Anabas_testudineus	XP_26229019	Anabantiformes	Anabantidae	upp2	uridine phosphorylase 2 [Source:ZFIN;Acc:ZDB-GENE-040426-830]
OG0001663	3	Amphiprion_ocellaris	XP_54873016	Ovalentaria	Pomacentridae	GALNTL6	si:ch211-15e22.3 [Source:ZFIN;Acc:ZDB-GENE-090312-115]
OG0001663	3	Acanthochromis_polyacanthus	XP_51793947	Ovalentaria	Pomacentridae	GALNTL6	si:ch211-15e22.3 [Source:ZFIN;Acc:ZDB-GENE-090312-115]
OG0001663	3	Salarias_fasciatus	XP_29956907	Blenniiformes	Blenniidae	GALNTL6	si:ch211-15e22.3 [Source:ZFIN;Acc:ZDB-GENE-090312-115]
OG0001663	3	Echeneis_naucrates	XP_29375408	Carangiformes	Echeneidae	GALNTL6	si:ch211-15e22.3 [Source:ZFIN;Acc:ZDB-GENE-090312-115]
OG0001663	3	Sphaeramia_orbicularis	XP_30009643	Kurtiformes	Apogonidae	GALNTL6	si:ch211-15e22.3 [Source:ZFIN;Acc:ZDB-GENE-090312-115]
OG0001663	3	Periophthalmus_magnuspinnatus	XP_55082611	Gobiiformes	Oxudercidae	GALNTL6	si:ch211-15e22.3 [Source:ZFIN;Acc:ZDB-GENE-090312-115]
OG0001663	3	Hippocampus_zosterae	XP_51902860	Syngnathiformes	Syngnathidae	GALNTL6	si:ch211-15e22.3 [Source:ZFIN;Acc:ZDB-GENE-090312-115]
OG0001663	3	Hippocampus_zosterae	XP_51902150	Syngnathiformes	Syngnathidae	GALNTL6	si:ch211-15e22.3 [Source:ZFIN;Acc:ZDB-GENE-090312-115]
OG0001663	3	Syngnathus_acus	XP_37125112	Syngnathiformes	Syngnathidae	GALNTL6	si:ch211-15e22.3 [Source:ZFIN;Acc:ZDB-GENE-090312-115]
OG0001663	3	Corythoichthys_intestinalis	XP_57676214	Syngnathiformes	Syngnathidae	GALNTL6	si:ch211-15e22.3 [Source:ZFIN;Acc:ZDB-GENE-090312-115]
OG0001663	3	Dunckerocampus_dactyliophorus	XP_54611659	Syngnathiformes	Syngnathidae	GALNTL6	si:ch211-15e22.3 [Source:ZFIN;Acc:ZDB-GENE-090312-115]
OG0001663	3	Doryrhamphus_excisus	XP_57942490	Syngnathiformes	Syngnathidae	GALNTL6	si:ch211-15e22.3 [Source:ZFIN;Acc:ZDB-GENE-090312-115]
OG0001663	3	Synchiropus_splendidus	XP_53703524	Callionymiformes	Callionymidae	GALNTL6	si:ch211-15e22.3 [Source:ZFIN;Acc:ZDB-GENE-090312-115]
OG0001676	3	Takifugu_rubripes	XP_29691458	Tetraodontiformes	Tetraodontidae	nfkb2	nuclear factor of kappa light polypeptide gene enhancer in B-cells 2 (p49/p100) [Source:ZFIN;Acc:ZDB-GENE-030131-6701]
OG0001676	3	Cyprinus_carpio	XP_42592772	Cypriniformes	Cyprinidae	nfkb2	nuclear factor of kappa light polypeptide gene enhancer in B-cells 2 (p49/p100) [Source:ZFIN;Acc:ZDB-GENE-030131-6701]
OG0001676	3	Puntigrus_tetrazona	XP_43110558	Cypriniformes	Cyprinidae	nfkb2	nuclear factor of kappa light polypeptide gene enhancer in B-cells 2 (p49/p100) [Source:ZFIN;Acc:ZDB-GENE-030131-6701]
OG0001781	3	Plectropomus_leopardus	XP_42354364	Perciformes	Epinephelidae	eef2l2	eukaryotic translation elongation factor 2, like 2 [Source:ZFIN;Acc:ZDB-GENE-030131-8112]
OG0001781	3	Sparus_aurata	XP_30259623	Acanthuriformes	Sparidae	eef2l2	eukaryotic translation elongation factor 2, like 2 [Source:ZFIN;Acc:ZDB-GENE-030131-8112]
OG0001781	3	Acanthopagrus_latus	XP_36940974	Acanthuriformes	Sparidae	eef2l2	eukaryotic translation elongation factor 2, like 2 [Source:ZFIN;Acc:ZDB-GENE-030131-8112]
OG0001781	3	Thalassophryne_amazonica	XP_34039560	Batrachoidiformes	Batrachoididae	eef2l2	eukaryotic translation elongation factor 2, like 2 [Source:ZFIN;Acc:ZDB-GENE-030131-8112]
OG0001823	3	Mugil_cephalus	XP_47463335	Mugiliformes	Mugilidae	alcama	activated leukocyte cell adhesion molecule a [Source:NCBI gene;Acc:30194]
OG0001823	3	Mugil_cephalus	XP_47463332	Mugiliformes	Mugilidae	alcama	activated leukocyte cell adhesion molecule a [Source:NCBI gene;Acc:30194]
OG0001823	3	Mugil_cephalus	XP_47463334	Mugiliformes	Mugilidae	alcama	activated leukocyte cell adhesion molecule a [Source:NCBI gene;Acc:30194]
OG0001823	3	Mugil_cephalus	XP_47463333	Mugiliformes	Mugilidae	alcama	activated leukocyte cell adhesion molecule a [Source:NCBI gene;Acc:30194]
OG0001823	3	Mastacembelus_armatus	XP_26184455	Synbranchiformes	Mastacembelidae	alcama	activated leukocyte cell adhesion molecule a [Source:NCBI gene;Acc:30194]
OG0001823	3	Mastacembelus_armatus	XP_26184454	Synbranchiformes	Mastacembelidae	alcama	activated leukocyte cell adhesion molecule a [Source:NCBI gene;Acc:30194]
OG0001823	3	Mastacembelus_armatus	XP_26172300	Synbranchiformes	Mastacembelidae	alcama	activated leukocyte cell adhesion molecule a [Source:NCBI gene;Acc:30194]
OG0001823	3	Takifugu_rubripes	NP_1092128	Tetraodontiformes	Tetraodontidae	alcama	activated leukocyte cell adhesion molecule a [Source:NCBI gene;Acc:30194]
OG0001823	3	Takifugu_rubripes	XP_29703686	Tetraodontiformes	Tetraodontidae	alcama	activated leukocyte cell adhesion molecule a [Source:NCBI gene;Acc:30194]
OG0001823	3	Takifugu_bimaculatus	TNM84612	Tetraodontiformes	Tetraodontidae	alcama	activated leukocyte cell adhesion molecule a [Source:NCBI gene;Acc:30194]
OG0002084	3	Cheilinus_undulatus	XP_41643063	Labriformes	Labridae	nipblb	NIPBL cohesin loading factor b [Source:NCBI gene;Acc:794108]
OG0002084	3	Sphaeramia_orbicularis	XP_29998540	Kurtiformes	Apogonidae	nipblb	NIPBL cohesin loading factor b [Source:NCBI gene;Acc:794108]
OG0002084	3	Thalassophryne_amazonica	XP_34026323	Batrachoidiformes	Batrachoididae	nipblb	NIPBL cohesin loading factor b [Source:NCBI gene;Acc:794108]
OG0002108	3	Parambassis_ranga	XP_28285989	Ovalentaria	Ambassidae	peak1	pseudopodium-enriched atypical kinase 1 [Source:ZFIN;Acc:ZDB-GENE-100422-1]
OG0002108	3	Parambassis_ranga	XP_28285988	Ovalentaria	Ambassidae	peak1	pseudopodium-enriched atypical kinase 1 [Source:ZFIN;Acc:ZDB-GENE-100422-1]
OG0002108	3	Parambassis_ranga	XP_28285991	Ovalentaria	Ambassidae	peak1	pseudopodium-enriched atypical kinase 1 [Source:ZFIN;Acc:ZDB-GENE-100422-1]
OG0002108	3	Parambassis_ranga	XP_28285990	Ovalentaria	Ambassidae	peak1	pseudopodium-enriched atypical kinase 1 [Source:ZFIN;Acc:ZDB-GENE-100422-1]
OG0002108	3	Centropristis_striata	XP_59190513	Perciformes	Serranidae	peak1	pseudopodium-enriched atypical kinase 1 [Source:ZFIN;Acc:ZDB-GENE-100422-1]
OG0002108	3	Centropristis_striata	XP_59190512	Perciformes	Serranidae	peak1	pseudopodium-enriched atypical kinase 1 [Source:ZFIN;Acc:ZDB-GENE-100422-1]
OG0002108	3	Scomber_japonicus	XP_53175627	Scombriformes	Scombridae	peak1	pseudopodium-enriched atypical kinase 1 [Source:ZFIN;Acc:ZDB-GENE-100422-1]
OG0002113	3	Echeneis_naucrates	XP_29363674	Carangiformes	Echeneidae	osbpl7	oxysterol binding protein-like 7 [Source:ZFIN;Acc:ZDB-GENE-041010-212]
OG0002113	3	Echeneis_naucrates	XP_29363669	Carangiformes	Echeneidae	osbpl7	oxysterol binding protein-like 7 [Source:ZFIN;Acc:ZDB-GENE-041010-212]
OG0002113	3	Perca_fluviatilis	KAF1380154	Perciformes	Percidae	osbpl7	oxysterol binding protein-like 7 [Source:ZFIN;Acc:ZDB-GENE-041010-212]
OG0002113	3	Perca_flavescens	TDH03438	Perciformes	Percidae	osbpl7	oxysterol binding protein-like 7 [Source:ZFIN;Acc:ZDB-GENE-041010-212]
OG0002113	3	Sander_lucioperca	XP_31173585	Perciformes	Percidae	osbpl7	oxysterol binding protein-like 7 [Source:ZFIN;Acc:ZDB-GENE-041010-212]
OG0002113	3	Etheostoma_cragini	XP_34750192	Perciformes	Percidae	osbpl7	oxysterol binding protein-like 7 [Source:ZFIN;Acc:ZDB-GENE-041010-212]
OG0002113	3	Etheostoma_cragini	XP_34750194	Perciformes	Percidae	osbpl7	oxysterol binding protein-like 7 [Source:ZFIN;Acc:ZDB-GENE-041010-212]
OG0002113	3	Etheostoma_spectabile	KAA8585702	Perciformes	Percidae	osbpl7	oxysterol binding protein-like 7 [Source:ZFIN;Acc:ZDB-GENE-041010-212]
OG0002113	3	Betta_splendens	XP_29015245	Anabantiformes	Osphronemidae	osbpl7	oxysterol binding protein-like 7 [Source:ZFIN;Acc:ZDB-GENE-041010-212]
OG0002300	3	Echeneis_naucrates	XP_29365431	Carangiformes	Echeneidae	evpla	envoplakin a [Source:ZFIN;Acc:ZDB-GENE-030829-19]
OG0002300	3	Anoplopoma_fimbria	XP_54464216	Perciformes	Anoplopomatidae	evpla	envoplakin a [Source:ZFIN;Acc:ZDB-GENE-030829-19]
OG0002300	3	Centropristis_striata	XP_59203216	Perciformes	Serranidae	evpla	envoplakin a [Source:ZFIN;Acc:ZDB-GENE-030829-19]
OG0002454	3	Cheilinus_undulatus	XP_41659593	Labriformes	Labridae	slc4a2a	solute carrier family 4 member 2a [Source:ZFIN;Acc:ZDB-GENE-051101-2]
OG0002454	3	Periophthalmus_magnuspinnatus	XP_55084744	Gobiiformes	Oxudercidae	slc4a2a	solute carrier family 4 member 2a [Source:ZFIN;Acc:ZDB-GENE-051101-2]
OG0002454	3	Synchiropus_splendidus	XP_53739761	Callionymiformes	Callionymidae	slc4a2a	solute carrier family 4 member 2a [Source:ZFIN;Acc:ZDB-GENE-051101-2]
OG0002521	3	Echeneis_naucrates	XP_29380318	Carangiformes	Echeneidae	myom1a	myomesin 1a (skelemin) [Source:ZFIN;Acc:ZDB-GENE-030131-2856]
OG0002521	3	Sparus_aurata	XP_30258481	Acanthuriformes	Sparidae	myom1a	myomesin 1a (skelemin) [Source:ZFIN;Acc:ZDB-GENE-030131-2856]
OG0002521	3	Sparus_aurata	XP_30258482	Acanthuriformes	Sparidae	myom1a	myomesin 1a (skelemin) [Source:ZFIN;Acc:ZDB-GENE-030131-2856]
OG0002521	3	Acanthopagrus_latus	XP_36938695	Acanthuriformes	Sparidae	myom1a	myomesin 1a (skelemin) [Source:ZFIN;Acc:ZDB-GENE-030131-2856]
OG0002521	3	Collichthys_lucidus	TKS79636	Acanthuriformes	Sciaenidae	myom1a	myomesin 1a (skelemin) [Source:ZFIN;Acc:ZDB-GENE-030131-2856]
OG0002521	3	Collichthys_lucidus	TKS79626	Acanthuriformes	Sciaenidae	myom1a	myomesin 1a (skelemin) [Source:ZFIN;Acc:ZDB-GENE-030131-2856]
OG0002521	3	Larimichthys_crocea	XP_10738250	Acanthuriformes	Sciaenidae	myom1a	myomesin 1a (skelemin) [Source:ZFIN;Acc:ZDB-GENE-030131-2856]
OG0002545	3	Periophthalmus_magnuspinnatus	XP_55088170	Gobiiformes	Oxudercidae	slc22a2	solute carrier family 22 member 2 [Source:ZFIN;Acc:ZDB-GENE-040426-2167]
OG0002545	3	Periophthalmus_magnuspinnatus	XP_33846716	Gobiiformes	Oxudercidae	slc22a2	solute carrier family 22 member 2 [Source:ZFIN;Acc:ZDB-GENE-040426-2167]
OG0002545	3	Hypomesus_transpacificus	XP_46877867	Osmeriformes	Osmeridae	slc22a2	solute carrier family 22 member 2 [Source:ZFIN;Acc:ZDB-GENE-040426-2167]
OG0002545	3	Oncorhynchus_keta	XP_52326944	Salmoniformes	Salmonidae	slc22a2	solute carrier family 22 member 2 [Source:ZFIN;Acc:ZDB-GENE-040426-2167]
OG0002545	3	Oncorhynchus_keta	XP_52326943	Salmoniformes	Salmonidae	slc22a2	solute carrier family 22 member 2 [Source:ZFIN;Acc:ZDB-GENE-040426-2167]
OG0002545	3	Oncorhynchus_gorbuscha	XP_46147517	Salmoniformes	Salmonidae	slc22a2	solute carrier family 22 member 2 [Source:ZFIN;Acc:ZDB-GENE-040426-2167]
OG0002545	3	Oncorhynchus_nerka	XP_29487208	Salmoniformes	Salmonidae	slc22a2	solute carrier family 22 member 2 [Source:ZFIN;Acc:ZDB-GENE-040426-2167]
OG0002545	3	Oncorhynchus_tshawytscha	XP_24233489	Salmoniformes	Salmonidae	slc22a2	solute carrier family 22 member 2 [Source:ZFIN;Acc:ZDB-GENE-040426-2167]
OG0002545	3	Oncorhynchus_kisutch	XP_20352111	Salmoniformes	Salmonidae	slc22a2	solute carrier family 22 member 2 [Source:ZFIN;Acc:ZDB-GENE-040426-2167]
OG0002545	3	Oncorhynchus_mykiss	XP_21467626	Salmoniformes	Salmonidae	slc22a2	solute carrier family 22 member 2 [Source:ZFIN;Acc:ZDB-GENE-040426-2167]
OG0002545	3	Salvelinus_namaycush	XP_38824638	Salmoniformes	Salmonidae	slc22a2	solute carrier family 22 member 2 [Source:ZFIN;Acc:ZDB-GENE-040426-2167]
OG0002545	3	Salvelinus_fontinalis	XP_55728737	Salmoniformes	Salmonidae	slc22a2	solute carrier family 22 member 2 [Source:ZFIN;Acc:ZDB-GENE-040426-2167]
OG0002545	3	Salmo_salar	ENSSSAG00000049776	Salmoniformes	Salmonidae	slc22a2	solute carrier family 22 member 2 [Source:ZFIN;Acc:ZDB-GENE-040426-2167]
OG0002545	3	Coregonus_clupeaformis	XP_45067228	Salmoniformes	Salmonidae	slc22a2	solute carrier family 22 member 2 [Source:ZFIN;Acc:ZDB-GENE-040426-2167]
OG0002545	3	Coregonus_clupeaformis	XP_41721477	Salmoniformes	Salmonidae	slc22a2	solute carrier family 22 member 2 [Source:ZFIN;Acc:ZDB-GENE-040426-2167]
OG0002681	3	Cynoglossus_semilaevis	XP_24920340	Pleuronectiformes	Cynoglossidae	itga3b	integrin, alpha 3b [Source:ZFIN;Acc:ZDB-GENE-050411-55]
OG0002681	3	Anoplopoma_fimbria	XP_54466845	Perciformes	Anoplopomatidae	itga3b	integrin, alpha 3b [Source:ZFIN;Acc:ZDB-GENE-050411-55]
OG0002681	3	Periophthalmus_magnuspinnatus	XP_55079725	Gobiiformes	Oxudercidae	itga3b	integrin, alpha 3b [Source:ZFIN;Acc:ZDB-GENE-050411-55]
OG0002718	3	Micropterus_dolomieu	XP_45907904	Centrarchiformes	Centrarchidae	zgc:92137	zgc:92137 [Source:ZFIN;Acc:ZDB-GENE-040801-179]
OG0002718	3	Micropterus_dolomieu	XP_45907678	Centrarchiformes	Centrarchidae	zgc:92137	zgc:92137 [Source:ZFIN;Acc:ZDB-GENE-040801-179]
OG0002718	3	Scortum_barcoo	KAI3374749	Centrarchiformes	Terapontidae	zgc:92137	zgc:92137 [Source:ZFIN;Acc:ZDB-GENE-040801-179]
OG0002718	3	Thalassophryne_amazonica	XP_34039800	Batrachoidiformes	Batrachoididae	zgc:92137	zgc:92137 [Source:ZFIN;Acc:ZDB-GENE-040801-179]
OG0002718	3	Thalassophryne_amazonica	XP_34038509	Batrachoidiformes	Batrachoididae	zgc:92137	zgc:92137 [Source:ZFIN;Acc:ZDB-GENE-040801-179]
OG0002745	3	Acanthochromis_polyacanthus	XP_22059775	Ovalentaria	Pomacentridae	CU234171.1	neurofascin [Source:ZDB-GENE-080229-6]
OG0002745	3	Acanthochromis_polyacanthus	XP_22066495	Ovalentaria	Pomacentridae	CU234171.1	neurofascin [Source:ZDB-GENE-080229-6]
OG0002745	3	Amphiprion_ocellaris	XP_35810273	Ovalentaria	Pomacentridae	CU234171.1	neurofascin [Source:ZDB-GENE-080229-6]
OG0002745	3	Parambassis_ranga	XP_28264720	Ovalentaria	Ambassidae	CU234171.1	neurofascin [Source:ZDB-GENE-080229-6]
OG0002745	3	Parambassis_ranga	XP_28264719	Ovalentaria	Ambassidae	CU234171.1	neurofascin [Source:ZDB-GENE-080229-6]
OG0002745	3	Parambassis_ranga	XP_28264718	Ovalentaria	Ambassidae	CU234171.1	neurofascin [Source:ZDB-GENE-080229-6]
OG0002745	3	Parambassis_ranga	XP_28264721	Ovalentaria	Ambassidae	CU234171.1	neurofascin [Source:ZDB-GENE-080229-6]
OG0002745	3	Synchiropus_splendidus	XP_53705446	Callionymiformes	Callionymidae	CU234171.1	neurofascin [Source:ZDB-GENE-080229-6]
OG0002859	3	Cynoglossus_semilaevis	XP_8307254	Pleuronectiformes	Cynoglossidae	postna	periostin, osteoblast specific factor a [Source:ZFIN;Acc:ZDB-GENE-091113-23]
OG0002859	3	Larimichthys_crocea	XP_19114948	Acanthuriformes	Sciaenidae	postna	periostin, osteoblast specific factor a [Source:ZFIN;Acc:ZDB-GENE-091113-23]
OG0002859	3	Collichthys_lucidus	TKS80790	Acanthuriformes	Sciaenidae	postna	periostin, osteoblast specific factor a [Source:ZFIN;Acc:ZDB-GENE-091113-23]
OG0002859	3	Sphaeramia_orbicularis	XP_30007064	Kurtiformes	Apogonidae	postna	periostin, osteoblast specific factor a [Source:ZFIN;Acc:ZDB-GENE-091113-23]
OG0003003	3	Gouania_willdenowi	XP_28306723	Gobiesociformes	Gobiesocidae	hsd17b12a	hydroxysteroid (17-beta) dehydrogenase 12a [Source:NCBI gene;Acc:327417]
OG0003003	3	Centropristis_striata	XP_59191339	Perciformes	Serranidae	hsd17b12a	hydroxysteroid (17-beta) dehydrogenase 12a [Source:NCBI gene;Acc:327417]
OG0003003	3	Scomber_japonicus	XP_53174525	Scombriformes	Scombridae	hsd17b12a	hydroxysteroid (17-beta) dehydrogenase 12a [Source:NCBI gene;Acc:327417]
OG0003321	3	Echeneis_naucrates	XP_29378823	Carangiformes	Echeneidae	pkp3a	plakophilin 3a [Source:ZFIN;Acc:ZDB-GENE-060512-114]
OG0003321	3	Mastacembelus_armatus	XP_26166835	Synbranchiformes	Mastacembelidae	pkp3a	plakophilin 3a [Source:ZFIN;Acc:ZDB-GENE-060512-114]
OG0003321	3	Thalassophryne_amazonica	XP_34032211	Batrachoidiformes	Batrachoididae	pkp3a	plakophilin 3a [Source:ZFIN;Acc:ZDB-GENE-060512-114]
OG0003376	3	Oryzias_javanicus	RVE69087	Beloniformes	Adrianichthyidae	pglyrp2	peptidoglycan recognition protein 2 [Source:ZFIN;Acc:ZDB-GENE-071227-1]
OG0003376	3	Oryzias_javanicus	RVE69086	Beloniformes	Adrianichthyidae	pglyrp2	peptidoglycan recognition protein 2 [Source:ZFIN;Acc:ZDB-GENE-071227-1]
OG0003376	3	Oryzias_latipes	ENSORLG00000016356	Beloniformes	Adrianichthyidae	pglyrp2	peptidoglycan recognition protein 2 [Source:ZFIN;Acc:ZDB-GENE-071227-1]
OG0003376	3	Astyanax_mexicanus	ENSAMXG00000031782	Characiformes	Characidae	pglyrp2	peptidoglycan recognition protein 2 [Source:ZFIN;Acc:ZDB-GENE-071227-1]
OG0003376	3	Chanos_chanos	XP_30649760	Gonorynchiformes	Chanidae	pglyrp2	peptidoglycan recognition protein 2 [Source:ZFIN;Acc:ZDB-GENE-071227-1]
OG0003376	3	Chanos_chanos	XP_30649759	Gonorynchiformes	Chanidae	pglyrp2	peptidoglycan recognition protein 2 [Source:ZFIN;Acc:ZDB-GENE-071227-1]
OG0003603	3	Melanotaenia_boesemani	XP_41825115	Atheriniformes	Melanotaeniidae	svopb	SV2 related protein b [Source:ZFIN;Acc:ZDB-GENE-070705-359]
OG0003603	3	Echeneis_naucrates	XP_29371844	Carangiformes	Echeneidae	svopb	SV2 related protein b [Source:ZFIN;Acc:ZDB-GENE-070705-359]
OG0003603	3	Larimichthys_crocea	XP_10748702	Acanthuriformes	Sciaenidae	svopb	SV2 related protein b [Source:ZFIN;Acc:ZDB-GENE-070705-359]
OG0003603	3	Collichthys_lucidus	TKS84489	Acanthuriformes	Sciaenidae	svopb	SV2 related protein b [Source:ZFIN;Acc:ZDB-GENE-070705-359]
OG0003603	3	Nibea_albiflora	KAG8010694	Acanthuriformes	Sciaenidae	svopb	SV2 related protein b [Source:ZFIN;Acc:ZDB-GENE-070705-359]
OG0003637	3	Echeneis_naucrates	XP_29366383	Carangiformes	Echeneidae	c7a	complement component 7a [Source:ZFIN;Acc:ZDB-GENE-081104-392]
OG0003637	3	Betta_splendens	XP_29016569	Anabantiformes	Osphronemidae	c7a	complement component 7a [Source:ZFIN;Acc:ZDB-GENE-081104-392]
OG0003637	3	Anabas_testudineus	XP_26199445	Anabantiformes	Anabantidae	c7a	complement component 7a [Source:ZFIN;Acc:ZDB-GENE-081104-392]
OG0003637	3	Mastacembelus_armatus	XP_26178076	Synbranchiformes	Mastacembelidae	c7a	complement component 7a [Source:ZFIN;Acc:ZDB-GENE-081104-392]
OG0003642	3	Collichthys_lucidus	TKS86646	Acanthuriformes	Sciaenidae	adam17a	ADAM metallopeptidase domain 17a [Source:ZFIN;Acc:ZDB-GENE-030131-2862]
OG0003642	3	Larimichthys_crocea	XP_19132665	Acanthuriformes	Sciaenidae	adam17a	ADAM metallopeptidase domain 17a [Source:ZFIN;Acc:ZDB-GENE-030131-2862]
OG0003642	3	Sphaeramia_orbicularis	XP_29982085	Kurtiformes	Apogonidae	adam17a	ADAM metallopeptidase domain 17a [Source:ZFIN;Acc:ZDB-GENE-030131-2862]
OG0003732	3	Scophthalmus_maximus	ENSSMAG00000009607	Pleuronectiformes	Scophthalmidae	arid1b	AT rich interactive domain 1B (SWI1-like) [Source:ZFIN;Acc:ZDB-GENE-030131-4459]
OG0003732	3	Centropristis_striata	XP_59212560	Perciformes	Serranidae	arid1b	AT rich interactive domain 1B (SWI1-like) [Source:ZFIN;Acc:ZDB-GENE-030131-4459]
OG0003732	3	Anoplopoma_fimbria	XP_54475006	Perciformes	Anoplopomatidae	arid1b	AT rich interactive domain 1B (SWI1-like) [Source:ZFIN;Acc:ZDB-GENE-030131-4459]
OG0003806	3	Mugil_cephalus	XP_47464488	Mugiliformes	Mugilidae	myof	myoferlin [Source:ZFIN;Acc:ZDB-GENE-040426-1138]
OG0003806	3	Micropterus_dolomieu	XP_45925077	Centrarchiformes	Centrarchidae	myof	myoferlin [Source:ZFIN;Acc:ZDB-GENE-040426-1138]
OG0003806	3	Perca_fluviatilis	KAF1374066	Perciformes	Percidae	myof	myoferlin [Source:ZFIN;Acc:ZDB-GENE-040426-1138]
OG0003806	3	Perca_flavescens	TDG98166	Perciformes	Percidae	myof	myoferlin [Source:ZFIN;Acc:ZDB-GENE-040426-1138]
OG0003806	3	Sander_lucioperca	XP_31147048	Perciformes	Percidae	myof	myoferlin [Source:ZFIN;Acc:ZDB-GENE-040426-1138]
OG0003806	3	Etheostoma_spectabile	KAA8581747	Perciformes	Percidae	myof	myoferlin [Source:ZFIN;Acc:ZDB-GENE-040426-1138]
OG0003806	3	Etheostoma_cragini	XP_34716146	Perciformes	Percidae	myof	myoferlin [Source:ZFIN;Acc:ZDB-GENE-040426-1138]
OG0003815	3	Oreochromis_aureus	XP_31583253	Cichliformes	Cichlidae	nansa	N-acetylneuraminic acid synthase a [Source:ZFIN;Acc:ZDB-GENE-030131-1500]
OG0003815	3	Maylandia_zebra	XP_14262789	Cichliformes	Cichlidae	nansa	N-acetylneuraminic acid synthase a [Source:ZFIN;Acc:ZDB-GENE-030131-1500]
OG0003815	3	Astatotilapia_calliptera	ENSACLG00000000327	Cichliformes	Cichlidae	nansa	N-acetylneuraminic acid synthase a [Source:ZFIN;Acc:ZDB-GENE-030131-1500]
OG0003815	3	Archocentrus_centrarchus	XP_30601295	Cichliformes	Cichlidae	nansa	N-acetylneuraminic acid synthase a [Source:ZFIN;Acc:ZDB-GENE-030131-1500]
OG0003815	3	Oreochromis_niloticus	XP_19215268	Cichliformes	Cichlidae	nansa	N-acetylneuraminic acid synthase a [Source:ZFIN;Acc:ZDB-GENE-030131-1500]
OG0003815	3	Oreochromis_aureus	XP_31583252	Cichliformes	Cichlidae	nansa	N-acetylneuraminic acid synthase a [Source:ZFIN;Acc:ZDB-GENE-030131-1500]
OG0003815	3	Astatotilapia_calliptera	ENSACLG00000000374	Cichliformes	Cichlidae	nansa	N-acetylneuraminic acid synthase a [Source:ZFIN;Acc:ZDB-GENE-030131-1500]
OG0003815	3	Astatotilapia_calliptera	ENSACLG00000000357	Cichliformes	Cichlidae	nansa	N-acetylneuraminic acid synthase a [Source:ZFIN;Acc:ZDB-GENE-030131-1500]
OG0003815	3	Archocentrus_centrarchus	XP_30596382	Cichliformes	Cichlidae	nansa	N-acetylneuraminic acid synthase a [Source:ZFIN;Acc:ZDB-GENE-030131-1500]
OG0003815	3	Mugil_cephalus	XP_47434397	Mugiliformes	Mugilidae	nansa	N-acetylneuraminic acid synthase a [Source:ZFIN;Acc:ZDB-GENE-030131-1500]
OG0003815	3	Mugil_cephalus	XP_47435644	Mugiliformes	Mugilidae	nansa	N-acetylneuraminic acid synthase a [Source:ZFIN;Acc:ZDB-GENE-030131-1500]
OG0003815	3	Salarias_fasciatus	XP_29950436	Blenniiformes	Blenniidae	nansa	N-acetylneuraminic acid synthase a [Source:ZFIN;Acc:ZDB-GENE-030131-1500]
OG0003815	3	Gouania_willdenowi	XP_28305246	Gobiesociformes	Gobiesocidae	nansa	N-acetylneuraminic acid synthase a [Source:ZFIN;Acc:ZDB-GENE-030131-1500]
OG0003815	3	Solea_senegalensis	KAG7485939	Pleuronectiformes	Soleidae	nansa	N-acetylneuraminic acid synthase a [Source:ZFIN;Acc:ZDB-GENE-030131-1500]
OG0003815	3	Solea_senegalensis	KAG7485938	Pleuronectiformes	Soleidae	nansa	N-acetylneuraminic acid synthase a [Source:ZFIN;Acc:ZDB-GENE-030131-1500]
OG0003815	3	Solea_solea	XP_58496633	Pleuronectiformes	Soleidae	nansa	N-acetylneuraminic acid synthase a [Source:ZFIN;Acc:ZDB-GENE-030131-1500]
OG0003815	3	Cynoglossus_semilaevis	XP_8315740	Pleuronectiformes	Cynoglossidae	nansa	N-acetylneuraminic acid synthase a [Source:ZFIN;Acc:ZDB-GENE-030131-1500]
OG0003815	3	Hippoglossus_stenolepis	XP_35035844	Pleuronectiformes	Pleuronectidae	nansa	N-acetylneuraminic acid synthase a [Source:ZFIN;Acc:ZDB-GENE-030131-1500]
OG0003815	3	Hippoglossus_hippoglossus	XP_34454832	Pleuronectiformes	Pleuronectidae	nansa	N-acetylneuraminic acid synthase a [Source:ZFIN;Acc:ZDB-GENE-030131-1500]
OG0003815	3	Pleuronectes_platessa	XP_53274928	Pleuronectiformes	Pleuronectidae	nansa	N-acetylneuraminic acid synthase a [Source:ZFIN;Acc:ZDB-GENE-030131-1500]
OG0003815	3	Lates_calcarifer	XP_18535203	Carangiformes	Latidae	nansa	N-acetylneuraminic acid synthase a [Source:ZFIN;Acc:ZDB-GENE-030131-1500]
OG0003815	3	Toxotes_jaculatrix	XP_40892023	Carangiformes	Toxotidae	nansa	N-acetylneuraminic acid synthase a [Source:ZFIN;Acc:ZDB-GENE-030131-1500]
OG0003815	3	Toxotes_jaculatrix	XP_40892022	Carangiformes	Toxotidae	nansa	N-acetylneuraminic acid synthase a [Source:ZFIN;Acc:ZDB-GENE-030131-1500]
OG0003815	3	Toxotes_jaculatrix	XP_40892021	Carangiformes	Toxotidae	nansa	N-acetylneuraminic acid synthase a [Source:ZFIN;Acc:ZDB-GENE-030131-1500]
OG0003815	3	Echeneis_naucrates	XP_29353148	Carangiformes	Echeneidae	nansa	N-acetylneuraminic acid synthase a [Source:ZFIN;Acc:ZDB-GENE-030131-1500]
OG0003815	3	Echeneis_naucrates	XP_29358064	Carangiformes	Echeneidae	nansa	N-acetylneuraminic acid synthase a [Source:ZFIN;Acc:ZDB-GENE-030131-1500]
OG0003815	3	Siniperca_chuatsi	XP_44046882	Centrarchiformes	Sinipercidae	nansa	N-acetylneuraminic acid synthase a [Source:ZFIN;Acc:ZDB-GENE-030131-1500]
OG0003815	3	Micropterus_dolomieu	XP_45903795	Centrarchiformes	Centrarchidae	nansa	N-acetylneuraminic acid synthase a [Source:ZFIN;Acc:ZDB-GENE-030131-1500]
OG0003815	3	Muraenolepis_orangiensis	KAJ3612275	Gadiformes	Muraenolepididae	nansa	N-acetylneuraminic acid synthase a [Source:ZFIN;Acc:ZDB-GENE-030131-1500]
OG0003815	3	Chanos_chanos	XP_30643794	Gonorynchiformes	Chanidae	nansa	N-acetylneuraminic acid synthase a [Source:ZFIN;Acc:ZDB-GENE-030131-1500]
OG0003815	3	Chanos_chanos	XP_30643793	Gonorynchiformes	Chanidae	nansa	N-acetylneuraminic acid synthase a [Source:ZFIN;Acc:ZDB-GENE-030131-1500]
OG0003815	3	Chanos_chanos	XP_30643789	Gonorynchiformes	Chanidae	nansa	N-acetylneuraminic acid synthase a [Source:ZFIN;Acc:ZDB-GENE-030131-1500]
OG0004038	3	Lates_calcarifer	XP_18529213	Carangiformes	Latidae	gstt1b	glutathione S-transferase theta 1b [Source:ZFIN;Acc:ZDB-GENE-040426-1491]
OG0004038	3	Echeneis_naucrates	XP_29366321	Carangiformes	Echeneidae	gstt1b	glutathione S-transferase theta 1b [Source:ZFIN;Acc:ZDB-GENE-040426-1491]
OG0004038	3	Centropristis_striata	XP_59193070	Perciformes	Serranidae	gstt1b	glutathione S-transferase theta 1b [Source:ZFIN;Acc:ZDB-GENE-040426-1491]
OG0004072	3	Lates_calcarifer	XP_50927129	Carangiformes	Latidae	chl1a	cell adhesion molecule L1-like a [Source:ZFIN;Acc:ZDB-GENE-090313-201]
OG0004072	3	Echeneis_naucrates	XP_29361637	Carangiformes	Echeneidae	chl1a	cell adhesion molecule L1-like a [Source:ZFIN;Acc:ZDB-GENE-090313-201]
OG0004072	3	Periophthalmus_magnuspinnatus	XP_55079138	Gobiiformes	Oxudercidae	chl1a	cell adhesion molecule L1-like a [Source:ZFIN;Acc:ZDB-GENE-090313-201]
OG0005761	3	Pseudochaenichthys_georgianus	XP_33943572	Perciformes	Channichthyidae	ckap5	cytoskeleton associated protein 5 [Source:ZFIN;Acc:ZDB-GENE-051120-174]
OG0005761	3	Chaenocephalus_aceratus	KAI4823326	Perciformes	Channichthyidae	ckap5	cytoskeleton associated protein 5 [Source:ZFIN;Acc:ZDB-GENE-051120-174]
OG0005761	3	Pogonophryne_albipinna	KAJ4938370	Perciformes	Artedidraconidae	ckap5	cytoskeleton associated protein 5 [Source:ZFIN;Acc:ZDB-GENE-051120-174]
OG0005761	3	Dissostichus_eleginoides	KAK1887663	Perciformes	Nototheniidae	ckap5	cytoskeleton associated protein 5 [Source:ZFIN;Acc:ZDB-GENE-051120-174]
OG0005761	3	Cottoperca_gobio	XP_29289077	Perciformes	Bovichtidae	ckap5	cytoskeleton associated protein 5 [Source:ZFIN;Acc:ZDB-GENE-051120-174]
OG0005761	3	Cyclopterus_lumpus	XP_34389854	Perciformes	Cyclopteridae	ckap5	cytoskeleton associated protein 5 [Source:ZFIN;Acc:ZDB-GENE-051120-174]
OG0005761	3	Anoplopoma_fimbria	XP_54475280	Perciformes	Anoplopomatidae	ckap5	cytoskeleton associated protein 5 [Source:ZFIN;Acc:ZDB-GENE-051120-174]
OG0005761	3	Sebastes_umbrosus	XP_37623554	Perciformes	Sebastidae	ckap5	cytoskeleton associated protein 5 [Source:ZFIN;Acc:ZDB-GENE-051120-174]
OG0005761	3	Plectropomus_leopardus	XP_42369861	Perciformes	Epinephelidae	ckap5	cytoskeleton associated protein 5 [Source:ZFIN;Acc:ZDB-GENE-051120-174]
OG0005761	3	Plectropomus_leopardus	XP_42351501	Perciformes	Epinephelidae	ckap5	cytoskeleton associated protein 5 [Source:ZFIN;Acc:ZDB-GENE-051120-174]
OG0005761	3	Epinephelus_lanceolatus	XP_33490353	Perciformes	Epinephelidae	ckap5	cytoskeleton associated protein 5 [Source:ZFIN;Acc:ZDB-GENE-051120-174]
OG0005761	3	Centropristis_striata	XP_59190336	Perciformes	Serranidae	ckap5	cytoskeleton associated protein 5 [Source:ZFIN;Acc:ZDB-GENE-051120-174]
OG0005761	3	Perca_fluviatilis	KAF1387132	Perciformes	Percidae	ckap5	cytoskeleton associated protein 5 [Source:ZFIN;Acc:ZDB-GENE-051120-174]
OG0005761	3	Perca_flavescens	TDH09254	Perciformes	Percidae	ckap5	cytoskeleton associated protein 5 [Source:ZFIN;Acc:ZDB-GENE-051120-174]
OG0005761	3	Sander_lucioperca	XP_35858576	Perciformes	Percidae	ckap5	cytoskeleton associated protein 5 [Source:ZFIN;Acc:ZDB-GENE-051120-174]
OG0005761	3	Etheostoma_spectabile	KAA8590597	Perciformes	Percidae	ckap5	cytoskeleton associated protein 5 [Source:ZFIN;Acc:ZDB-GENE-051120-174]
OG0005761	3	Etheostoma_cragini	XP_34734167	Perciformes	Percidae	ckap5	cytoskeleton associated protein 5 [Source:ZFIN;Acc:ZDB-GENE-051120-174]
OG0005761	3	Gouania_willdenowi	XP_28304901	Gobiesociformes	Gobiesocidae	ckap5	cytoskeleton associated protein 5 [Source:ZFIN;Acc:ZDB-GENE-051120-174]
OG0005761	3	Mugil_cephalus	XP_47451778	Mugiliformes	Mugilidae	ckap5	cytoskeleton associated protein 5 [Source:ZFIN;Acc:ZDB-GENE-051120-174]
OG0006051	3	Nothobranchius_furzeri	ENSNFUG00015015737	Cyprinodontiformes	Nothobranchiidae	slc52a3	solute carrier family 52 member 3 [Source:NCBI gene;Acc:678609]
OG0006051	3	Gouania_willdenowi	XP_28309124	Gobiesociformes	Gobiesocidae	slc52a3	solute carrier family 52 member 3 [Source:NCBI gene;Acc:678609]
OG0006051	3	Gouania_willdenowi	XP_28309123	Gobiesociformes	Gobiesocidae	slc52a3	solute carrier family 52 member 3 [Source:NCBI gene;Acc:678609]
OG0006051	3	Betta_splendens	XP_55366340	Anabantiformes	Osphronemidae	slc52a3	solute carrier family 52 member 3 [Source:NCBI gene;Acc:678609]
OG0006051	3	Betta_splendens	XP_29011983	Anabantiformes	Osphronemidae	slc52a3	solute carrier family 52 member 3 [Source:NCBI gene;Acc:678609]
OG0006328	3	Anoplopoma_fimbria	XP_54459304	Perciformes	Anoplopomatidae	meltf	melanotransferrin [Source:ZFIN;Acc:ZDB-GENE-050309-40]
OG0006328	3	Chelmon_rostratus	XP_41791197	Acanthuriformes	Chaetodontidae	meltf	melanotransferrin [Source:ZFIN;Acc:ZDB-GENE-050309-40]
OG0006328	3	Cheilinus_undulatus	XP_41648124	Labriformes	Labridae	meltf	melanotransferrin [Source:ZFIN;Acc:ZDB-GENE-050309-40]
OG0006758	3	Nothobranchius_furzeri	ENSNFUG00015016536	Cyprinodontiformes	Nothobranchiidae	gt3c1	general transcription factor IIIC subunit 1 [Source:ZDB-GENE-191113-1]
OG0006758	3	Cynoglossus_semilaevis	XP_8314802	Pleuronectiformes	Cynoglossidae	gt3c2	general transcription factor IIIC subunit 1 [Source:ZDB-GENE-191113-1]
OG0006758	3	Micropterus_dolomieu	XP_45903076	Centrarchiformes	Centrarchidae	gt3c3	general transcription factor IIIC subunit 1 [Source:ZDB-GENE-191113-1]
OG0007270	3	Gouania_willdenowi	XP_28299071	Gobiesociformes	Gobiesocidae	tfb2m	transcription factor B2, mitochondrial [Source:ZFIN;Acc:ZDB-GENE-070521-3]
OG0007270	3	Thalassophryne_amazonica	XP_34043752	Batrachoidiformes	Batrachoididae	tfb2m	transcription factor B2, mitochondrial [Source:ZFIN;Acc:ZDB-GENE-070521-3]
OG0007270	3	Thalassophryne_amazonica	XP_34043745	Batrachoidiformes	Batrachoididae	tfb2m	transcription factor B2, mitochondrial [Source:ZFIN;Acc:ZDB-GENE-070521-3]
OG0007270	3	Conger_conger	KAJ8288684	Anguilliformes	Congridae	tfb2m	transcription factor B2, mitochondrial [Source:ZFIN;Acc:ZDB-GENE-070521-3]
OG0007293	3	Mastacembelus_armatus	XP_26181832	Synbranchiformes	Mastacembelidae	tyk2	tyrosine kinase 2 [Source:ZFIN;Acc:ZDB-GENE-071116-4]
OG0007293	3	Sparus_aurata	XP_30262972	Acanthuriformes	Sparidae	tyk2	tyrosine kinase 2 [Source:ZFIN;Acc:ZDB-GENE-071116-4]
OG0007293	3	Acanthopagrus_latus	XP_36945336	Acanthuriformes	Sparidae	tyk2	tyrosine kinase 2 [Source:ZFIN;Acc:ZDB-GENE-071116-4]
OG0007293	3	Scortum_barcoo	KAI3359690	Centrarchiformes	Terapontidae	tyk2	tyrosine kinase 2 [Source:ZFIN;Acc:ZDB-GENE-071116-4]
OG0007347	3	Toxotes_jaculatrix	XP_40922911	Carangiformes	Toxotidae	ift140	intraflagellar transport 140 homolog (Chlamydomonas) [Source:ZFIN;Acc:ZDB-GENE-040724-165]
OG0007347	3	Takifugu_flavidus	TWW72115	Tetraodontiformes	Tetraodontidae	ift140	intraflagellar transport 140 homolog (Chlamydomonas) [Source:ZFIN;Acc:ZDB-GENE-040724-165]
OG0007347	3	Takifugu_flavidus	TWW81399	Tetraodontiformes	Tetraodontidae	ift140	intraflagellar transport 140 homolog (Chlamydomonas) [Source:ZFIN;Acc:ZDB-GENE-040724-165]
OG0007347	3	Takifugu_bimaculatus	TNN03975	Tetraodontiformes	Tetraodontidae	ift140	intraflagellar transport 140 homolog (Chlamydomonas) [Source:ZFIN;Acc:ZDB-GENE-040724-165]
OG0007347	3	Takifugu_flavidus	TWW81401	Tetraodontiformes	Tetraodontidae	ift140	intraflagellar transport 140 homolog (Chlamydomonas) [Source:ZFIN;Acc:ZDB-GENE-040724-165]
OG0007347	3	Takifugu_bimaculatus	TNN03976	Tetraodontiformes	Tetraodontidae	ift140	intraflagellar transport 140 homolog (Chlamydomonas) [Source:ZFIN;Acc:ZDB-GENE-040724-165]
OG0007347	3	Takifugu_rubripes	XP_11601858	Tetraodontiformes	Tetraodontidae	ift140	intraflagellar transport 140 homolog (Chlamydomonas) [Source:ZFIN;Acc:ZDB-GENE-040724-165]
OG0007347	3	Periophthalmus_magnuspinnatus	XP_33840478	Gobiiformes	Oxudercidae	ift140	intraflagellar transport 140 homolog (Chlamydomonas) [Source:ZFIN;Acc:ZDB-GENE-040724-165]
OG0007584	3	Albula_goreensis	KAI1889607	Albuliformes	Albulidae	acp2	acid phosphatase 2, lysosomal [Source:ZFIN;Acc:ZDB-GENE-050306-40]
OG0007584	3	Megalops_atlanticus	KAG7463631	Elopiformes	Megalopidae	acp2	acid phosphatase 2, lysosomal [Source:ZFIN;Acc:ZDB-GENE-050306-40]
OG0007584	3	Lepisosteus_oculatus	ENSLOCG00000003475	Lepisosteiformes	Lepisosteidae	acp2	acid phosphatase 2, lysosomal [Source:ZFIN;Acc:ZDB-GENE-050306-40]
OG0007789	3	Parambassis_ranga	XP_28286475	Ovalentaria	Ambassidae	tasor2	transcription activation suppressor family member 2 [Source:ZFIN;Acc:ZDB-GENE-041111-225]
OG0007789	3	Toxotes_jaculatrix	XP_40894264	Carangiformes	Toxotidae	tasor2	transcription activation suppressor family member 2 [Source:ZFIN;Acc:ZDB-GENE-041111-225]
OG0007789	3	Betta_splendens	XP_29008448	Anabantiformes	Osphronemidae	tasor2	transcription activation suppressor family member 2 [Source:ZFIN;Acc:ZDB-GENE-041111-225]
OG0007954	3	Gouania_willdenowi	XP_28324619	Gobiesociformes	Gobiesocidae	ercc6	excision repair cross-complementation group 6 [Source:ZFIN;Acc:ZDB-GENE-070228-1]
OG0007954	3	Gouania_willdenowi	XP_28324617	Gobiesociformes	Gobiesocidae	ercc6	excision repair cross-complementation group 6 [Source:ZFIN;Acc:ZDB-GENE-070228-1]
OG0007954	3	Gouania_willdenowi	XP_28324618	Gobiesociformes	Gobiesocidae	ercc6	excision repair cross-complementation group 6 [Source:ZFIN;Acc:ZDB-GENE-070228-1]
OG0007954	3	Gouania_willdenowi	XP_28324615	Gobiesociformes	Gobiesocidae	ercc6	excision repair cross-complementation group 6 [Source:ZFIN;Acc:ZDB-GENE-070228-1]
OG0007954	3	Gouania_willdenowi	XP_28324613	Gobiesociformes	Gobiesocidae	ercc6	excision repair cross-complementation group 6 [Source:ZFIN;Acc:ZDB-GENE-070228-1]
OG0007954	3	Gouania_willdenowi	XP_28324614	Gobiesociformes	Gobiesocidae	ercc6	excision repair cross-complementation group 6 [Source:ZFIN;Acc:ZDB-GENE-070228-1]
OG0007954	3	Hippoglossus_stenolepis	XP_35029289	Pleuronectiformes	Pleuronectidae	ercc6	excision repair cross-complementation group 6 [Source:ZFIN;Acc:ZDB-GENE-070228-1]
OG0007954	3	Hippoglossus_hippoglossus	XP_34465418	Pleuronectiformes	Pleuronectidae	ercc6	excision repair cross-complementation group 6 [Source:ZFIN;Acc:ZDB-GENE-070228-1]
OG0007954	3	Pleuronectes_platessa	XP_53291890	Pleuronectiformes	Pleuronectidae	ercc6	excision repair cross-complementation group 6 [Source:ZFIN;Acc:ZDB-GENE-070228-1]
OG0007954	3	Pseudochaenichthys_georgianus	XP_33956128	Perciformes	Channichthyidae	ercc6	excision repair cross-complementation group 6 [Source:ZFIN;Acc:ZDB-GENE-070228-1]
OG0007954	3	Chaenocephalus_aceratus	KAI4813286	Perciformes	Channichthyidae	ercc6	excision repair cross-complementation group 6 [Source:ZFIN;Acc:ZDB-GENE-070228-1]
OG0007954	3	Pogonophryne_albipinna	KAJ4948740	Perciformes	Artedidraconidae	ercc6	excision repair cross-complementation group 6 [Source:ZFIN;Acc:ZDB-GENE-070228-1]
OG0007954	3	Dissostichus_eleginoides	KAK1905646	Perciformes	Nototheniidae	ercc6	excision repair cross-complementation group 6 [Source:ZFIN;Acc:ZDB-GENE-070228-1]
OG0007954	3	Cottoperca_gobio	XP_29305526	Perciformes	Bovichtidae	ercc6	excision repair cross-complementation group 6 [Source:ZFIN;Acc:ZDB-GENE-070228-1]
OG0008369	3	Centropristis_striata	XP_59212976	Perciformes	Serranidae	cenpe	centromere protein E [Source:ZFIN;Acc:ZDB-GENE-060929-860]
OG0008369	3	Perca_fluviatilis	KAF1376252	Perciformes	Percidae	cenpe	centromere protein E [Source:ZFIN;Acc:ZDB-GENE-060929-860]
OG0008369	3	Perca_flavescens	TDH00152	Perciformes	Percidae	cenpe	centromere protein E [Source:ZFIN;Acc:ZDB-GENE-060929-860]
OG0008369	3	Sander_lucioperca	XP_31179746	Perciformes	Percidae	cenpe	centromere protein E [Source:ZFIN;Acc:ZDB-GENE-060929-860]
OG0008369	3	Etheostoma_spectabile	KAA8583411	Perciformes	Percidae	cenpe	centromere protein E [Source:ZFIN;Acc:ZDB-GENE-060929-860]
OG0008369	3	Etheostoma_cragini	XP_34755782	Perciformes	Percidae	cenpe	centromere protein E [Source:ZFIN;Acc:ZDB-GENE-060929-860]
OG0008369	3	Echeneis_naucrates	XP_29353021	Carangiformes	Echeneidae	cenpe	centromere protein E [Source:ZFIN;Acc:ZDB-GENE-060929-860]
OG0008574	3	Xiphophorus_maculatus	XP_23198905	Cyprinodontiformes	Poeciliidae	poc5	POC5 centriolar protein homolog (Chlamydomonas) [Source:ZFIN;Acc:ZDB-GENE-060526-135]
OG0008574	3	Xiphophorus_couchianus	XP_27890724	Cyprinodontiformes	Poeciliidae	poc5	POC5 centriolar protein homolog (Chlamydomonas) [Source:ZFIN;Acc:ZDB-GENE-060526-135]
OG0008574	3	Xiphophorus_hellerii	XP_32435444	Cyprinodontiformes	Poeciliidae	poc5	POC5 centriolar protein homolog (Chlamydomonas) [Source:ZFIN;Acc:ZDB-GENE-060526-135]
OG0008574	3	Gambusia_affinis	XP_43966821	Cyprinodontiformes	Poeciliidae	poc5	POC5 centriolar protein homolog (Chlamydomonas) [Source:ZFIN;Acc:ZDB-GENE-060526-135]
OG0008574	3	Poecilia_reticulata	XP_8417081	Cyprinodontiformes	Poeciliidae	poc5	POC5 centriolar protein homolog (Chlamydomonas) [Source:ZFIN;Acc:ZDB-GENE-060526-135]
OG0008574	3	Echeneis_naucrates	XP_29367252	Carangiformes	Echeneidae	poc5	POC5 centriolar protein homolog (Chlamydomonas) [Source:ZFIN;Acc:ZDB-GENE-060526-135]
OG0008574	3	Scortum_barcoo	KAI3371924	Centrarchiformes	Terapontidae	poc5	POC5 centriolar protein homolog (Chlamydomonas) [Source:ZFIN;Acc:ZDB-GENE-060526-135]
OG0010651	3	Betta_splendens	XP_29010658	Anabantiformes	Osphronemidae	ndufa9a	NADH:ubiquinone oxidoreductase subunit A9a [Source:ZFIN;Acc:ZDB-GENE-050320-20]
OG0010651	3	Cyclopterus_lumpus	XP_34391454	Perciformes	Cyclopteridae	ndufa9a	NADH:ubiquinone oxidoreductase subunit A9a [Source:ZFIN;Acc:ZDB-GENE-050320-20]
OG0010651	3	Thalassophryne_amazonica	XP_34032943	Batrachoidiformes	Batrachoididae	ndufa9a	NADH:ubiquinone oxidoreductase subunit A9a [Source:ZFIN;Acc:ZDB-GENE-050320-20]
OG0011063	3	Solea_solea	XP_58489991	Pleuronectiformes	Soleidae	ftr86	finTRIM family, member 86 [Source:ZFIN;Acc:ZDB-GENE-060929-108]
OG0011063	3	Solea_senegalensis	KAG7479627	Pleuronectiformes	Soleidae	ftr86	finTRIM family, member 86 [Source:ZFIN;Acc:ZDB-GENE-060929-108]
OG0011063	3	Takifugu_rubripes	XP_11607107	Tetraodontiformes	Tetraodontidae	ftr86	finTRIM family, member 86 [Source:ZFIN;Acc:ZDB-GENE-060929-108]
OG0011063	3	Takifugu_rubripes	XP_11607106	Tetraodontiformes	Tetraodontidae	ftr86	finTRIM family, member 86 [Source:ZFIN;Acc:ZDB-GENE-060929-108]
OG0011063	3	Takifugu_flavidus	TWW76688	Tetraodontiformes	Tetraodontidae	ftr86	finTRIM family, member 86 [Source:ZFIN;Acc:ZDB-GENE-060929-108]
OG0011063	3	Takifugu_bimaculatus	TNN01340	Tetraodontiformes	Tetraodontidae	ftr86	finTRIM family, member 86 [Source:ZFIN;Acc:ZDB-GENE-060929-108]
OG0011063	3	Synchiropus_splendidus	XP_53729618	Callionymiformes	Callionymidae	ftr86	finTRIM family, member 86 [Source:ZFIN;Acc:ZDB-GENE-060929-108]
OG0011063	3	Synchiropus_splendidus	XP_53729617	Callionymiformes	Callionymidae	ftr86	finTRIM family, member 86 [Source:ZFIN;Acc:ZDB-GENE-060929-108]
OG0011077	3	Salarias_fasciatus	XP_29961195	Blenniiformes	Blenniidae	adamts12	ADAM metallopeptidase with thrombospondin type 1 motif, 12 [Source:ZFIN;Acc:ZDB-GENE-070705-471]
OG0011077	3	Scomber_japonicus	XP_53180646	Scombriformes	Scombridae	adamts12	ADAM metallopeptidase with thrombospondin type 1 motif, 12 [Source:ZFIN;Acc:ZDB-GENE-070705-471]
OG0011077	3	Lampris_incognitus	XP_56136294	Lampriformes	Lampridae	adamts12	ADAM metallopeptidase with thrombospondin type 1 motif, 12 [Source:ZFIN;Acc:ZDB-GENE-070705-471]
OG0011512	3	Parambassis_ranga	XP_28262143	Ovalentaria	Ambassidae	ncoa5	nuclear receptor coactivator 5 [Source:ZFIN;Acc:ZDB-GENE-040912-155]
OG0011512	3	Cynoglossus_semilaevis	XP_24915677	Pleuronectiformes	Cynoglossidae	ncoa5	nuclear receptor coactivator 5 [Source:ZFIN;Acc:ZDB-GENE-040912-155]
OG0011512	3	Periophthalmus_magnuspinnatus	XP_33822219	Gobiiformes	Oxudercidae	ncoa5	nuclear receptor coactivator 5 [Source:ZFIN;Acc:ZDB-GENE-040912-155]
OG0011822	3	Gouania_willdenowi	XP_28321054	Gobiesociformes	Gobiesocidae	mmp23bb	matrix metallopeptidase 23bb [Source:ZFIN;Acc:ZDB-GENE-050417-448]
OG0011822	3	Mugil_cephalus	XP_47450576	Mugiliformes	Mugilidae	mmp23bb	matrix metallopeptidase 23bb [Source:ZFIN;Acc:ZDB-GENE-050417-448]
OG0011822	3	Periophthalmus_magnuspinnatus	XP_33833456	Gobiiformes	Oxudercidae	mmp23bb	matrix metallopeptidase 23bb [Source:ZFIN;Acc:ZDB-GENE-050417-448]
OG0012202	3	Onychostoma_macrolepis	KAF4118341	Cypriniformes	Cyprinidae	glb1	galactosidase, beta 1 [Source:ZFIN;Acc:ZDB-GENE-050410-9]
OG0012202	3	Puntigrus_tetrazona	XP_43093436	Cypriniformes	Cyprinidae	glb1	galactosidase, beta 1 [Source:ZFIN;Acc:ZDB-GENE-050410-9]
OG0012202	3	Silurus_meridionalis	KAF7687016	Siluriformes	Siluridae	glb1	galactosidase, beta 1 [Source:ZFIN;Acc:ZDB-GENE-050410-9]
OG0012365	3	Echeneis_naucrates	XP_29349892	Carangiformes	Echeneidae	lrrc9	leucine rich repeat containing 9 [Source:ZFIN;Acc:ZDB-GENE-080917-56]
OG0012365	3	Scortum_barcoo	KAI3367720	Centrarchiformes	Terapontidae	lrrc9	leucine rich repeat containing 9 [Source:ZFIN;Acc:ZDB-GENE-080917-56]
OG0012365	3	Pseudochaenichthys_georgianus	XP_33967500	Perciformes	Channichthyidae	lrrc9	leucine rich repeat containing 9 [Source:ZFIN;Acc:ZDB-GENE-080917-56]
OG0012365	3	Chaenocephalus_aceratus	KAI4804382	Perciformes	Channichthyidae	lrrc9	leucine rich repeat containing 9 [Source:ZFIN;Acc:ZDB-GENE-080917-56]
OG0012365	3	Pogonophryne_albipinna	KAJ4939643	Perciformes	Artedidraconidae	lrrc9	leucine rich repeat containing 9 [Source:ZFIN;Acc:ZDB-GENE-080917-56]
OG0012365	3	Dissostichus_eleginoides	KAK1894414	Perciformes	Nototheniidae	lrrc9	leucine rich repeat containing 9 [Source:ZFIN;Acc:ZDB-GENE-080917-56]
OG0012467	3	Xiphophorus_maculatus	XP_5804217	Cyprinodontiformes	Poeciliidae	slc3a1	solute carrier family 3 member 1 [Source:ZFIN;Acc:ZDB-GENE-090313-225]
OG0012467	3	Xiphophorus_couchianus	XP_27861952	Cyprinodontiformes	Poeciliidae	slc3a1	solute carrier family 3 member 1 [Source:ZFIN;Acc:ZDB-GENE-090313-225]
OG0012467	3	Xiphophorus_hellerii	XP_32408234	Cyprinodontiformes	Poeciliidae	slc3a1	solute carrier family 3 member 1 [Source:ZFIN;Acc:ZDB-GENE-090313-225]
OG0012467	3	Gambusia_affinis	XP_43991512	Cyprinodontiformes	Poeciliidae	slc3a1	solute carrier family 3 member 1 [Source:ZFIN;Acc:ZDB-GENE-090313-225]
OG0012467	3	Poecilia_reticulata	XP_8426954	Cyprinodontiformes	Poeciliidae	slc3a1	solute carrier family 3 member 1 [Source:ZFIN;Acc:ZDB-GENE-090313-225]
OG0012467	3	Fundulus_heteroclitus	XP_12720439	Cyprinodontiformes	Fundulidae	slc3a1	solute carrier family 3 member 1 [Source:ZFIN;Acc:ZDB-GENE-090313-225]
OG0012467	3	Fundulus_heteroclitus	XP_35982457	Cyprinodontiformes	Fundulidae	slc3a1	solute carrier family 3 member 1 [Source:ZFIN;Acc:ZDB-GENE-090313-225]
OG0012467	3	Girardinichthys_multiradiatus	XP_47206993	Cyprinodontiformes	Goodeidae	slc3a1	solute carrier family 3 member 1 [Source:ZFIN;Acc:ZDB-GENE-090313-225]
OG0012467	3	Nematolebias_whitei	XP_37535406	Cyprinodontiformes	Rivulidae	slc3a1	solute carrier family 3 member 1 [Source:ZFIN;Acc:ZDB-GENE-090313-225]
OG0012467	3	Kryptolebias_marmoratus	XP_17287302	Cyprinodontiformes	Rivulidae	slc3a1	solute carrier family 3 member 1 [Source:ZFIN;Acc:ZDB-GENE-090313-225]
OG0012467	3	Nothobranchius_furzeri	ENSNFUG00015002464	Cyprinodontiformes	Nothobranchiidae	slc3a1	solute carrier family 3 member 1 [Source:ZFIN;Acc:ZDB-GENE-090313-225]
OG0012467	3	Oryzias_latipes	ENSORLG00000004483	Beloniformes	Adrianichthyidae	slc3a1	solute carrier family 3 member 1 [Source:ZFIN;Acc:ZDB-GENE-090313-225]
OG0012467	3	Melanotaenia_boesemani	XP_41867021	Atheriniformes	Melanotaeniidae	slc3a1	solute carrier family 3 member 1 [Source:ZFIN;Acc:ZDB-GENE-090313-225]
OG0012467	3	Maylandia_zebra	XP_4570149	Cichliformes	Cichlidae	slc3a1	solute carrier family 3 member 1 [Source:ZFIN;Acc:ZDB-GENE-090313-225]
OG0012467	3	Astatotilapia_calliptera	ENSACLG00000023905	Cichliformes	Cichlidae	slc3a1	solute carrier family 3 member 1 [Source:ZFIN;Acc:ZDB-GENE-090313-225]
OG0012467	3	Neolamprologus_brichardi	ENSNBRG00000013095	Cichliformes	Cichlidae	slc3a1	solute carrier family 3 member 1 [Source:ZFIN;Acc:ZDB-GENE-090313-225]
OG0012467	3	Oreochromis_niloticus	XP_3438487	Cichliformes	Cichlidae	slc3a1	solute carrier family 3 member 1 [Source:ZFIN;Acc:ZDB-GENE-090313-225]
OG0012467	3	Oreochromis_aureus	XP_31602620	Cichliformes	Cichlidae	slc3a1	solute carrier family 3 member 1 [Source:ZFIN;Acc:ZDB-GENE-090313-225]
OG0012467	3	Archocentrus_centrarchus	XP_30604696	Cichliformes	Cichlidae	slc3a1	solute carrier family 3 member 1 [Source:ZFIN;Acc:ZDB-GENE-090313-225]
OG0012467	3	Amphiprion_ocellaris	XP_23134273	Ovalentaria	Pomacentridae	slc3a1	solute carrier family 3 member 1 [Source:ZFIN;Acc:ZDB-GENE-090313-225]
OG0012467	3	Acanthochromis_polyacanthus	XP_22054530	Ovalentaria	Pomacentridae	slc3a1	solute carrier family 3 member 1 [Source:ZFIN;Acc:ZDB-GENE-090313-225]
OG0012467	3	Salarias_fasciatus	XP_29961757	Blenniiformes	Blenniidae	slc3a1	solute carrier family 3 member 1 [Source:ZFIN;Acc:ZDB-GENE-090313-225]
OG0012467	3	Salarias_fasciatus	XP_29961759	Blenniiformes	Blenniidae	slc3a1	solute carrier family 3 member 1 [Source:ZFIN;Acc:ZDB-GENE-090313-225]
OG0012467	3	Mugil_cephalus	XP_47458664	Mugiliformes	Mugilidae	slc3a1	solute carrier family 3 member 1 [Source:ZFIN;Acc:ZDB-GENE-090313-225]
OG0012467	3	Sparus_aurata	XP_30298499	Acanthuriformes	Sparidae	slc3a1	solute carrier family 3 member 1 [Source:ZFIN;Acc:ZDB-GENE-090313-225]
OG0012467	3	Acanthopagrus_latus	XP_36980525	Acanthuriformes	Sparidae	slc3a1	solute carrier family 3 member 1 [Source:ZFIN;Acc:ZDB-GENE-090313-225]
OG0012467	3	Scortum_barcoo	KAI3363374	Centrarchiformes	Terapontidae	slc3a1	solute carrier family 3 member 1 [Source:ZFIN;Acc:ZDB-GENE-090313-225]
OG0012613	3	Gouania_willdenowi	XP_28318790	Gobiesociformes	Gobiesocidae	c9	complement component 9 [Source:ZFIN;Acc:ZDB-GENE-050522-442]
OG0012613	3	Mugil_cephalus	XP_47426725	Mugiliformes	Mugilidae	c9	complement component 9 [Source:ZFIN;Acc:ZDB-GENE-050522-442]
OG0012613	3	Anoplopoma_fimbria	XP_54469152	Perciformes	Anoplopomatidae	c9	complement component 9 [Source:ZFIN;Acc:ZDB-GENE-050522-442]
OG0012978	3	Anabas_testudineus	XP_26212670	Anabantiformes	Anabantidae	lrpprc	leucine-rich pentatricopeptide repeat containing [Source:ZFIN;Acc:ZDB-GENE-030131-7887]
OG0012978	3	Centropristis_striata	XP_59215160	Perciformes	Serranidae	lrpprc	leucine-rich pentatricopeptide repeat containing [Source:ZFIN;Acc:ZDB-GENE-030131-7887]
OG0012978	3	Thalassophryne_amazonica	XP_34040394	Batrachoidiformes	Batrachoididae	lrpprc	leucine-rich pentatricopeptide repeat containing [Source:ZFIN;Acc:ZDB-GENE-030131-7887]
OG0013361	3	Melanotaenia_boesemani	XP_41855363	Atheriniformes	Melanotaeniidae	NPC1L1	NPC1-like 1 [Source:NCBI gene;Acc:100616532]
OG0013361	3	Sebastes_umbrosus	XP_37633314	Perciformes	Sebastidae	NPC1L1	NPC1-like 1 [Source:NCBI gene;Acc:100616532]
OG0013361	3	Centropristis_striata	XP_59193896	Perciformes	Serranidae	NPC1L1	NPC1-like 1 [Source:NCBI gene;Acc:100616532]
OG0013516	3	Centropristis_striata	XP_59201504	Perciformes	Serranidae	ptcd3	pentatricopeptide repeat domain 3 [Source:NCBI gene;Acc:553325]
OG0013516	3	Thalassophryne_amazonica	XP_34038232	Batrachoidiformes	Batrachoididae	ptcd3	pentatricopeptide repeat domain 3 [Source:NCBI gene;Acc:553325]
OG0013516	3	Hypomesus_transpacificus	XP_46875478	Osmeriformes	Osmeridae	ptcd3	pentatricopeptide repeat domain 3 [Source:NCBI gene;Acc:553325]
OG0013979	3	Maylandia_zebra	XP_4544652	Cichliformes	Cichlidae	tctn2	tectonic family member 2 [Source:ZFIN;Acc:ZDB-GENE-030131-751]
OG0013979	3	Astatotilapia_calliptera	ENSACLG00000025659	Cichliformes	Cichlidae	tctn2	tectonic family member 2 [Source:ZFIN;Acc:ZDB-GENE-030131-751]
OG0013979	3	Neolamprologus_brichardi	ENSNBRG00000008927	Cichliformes	Cichlidae	tctn2	tectonic family member 2 [Source:ZFIN;Acc:ZDB-GENE-030131-751]
OG0013979	3	Oreochromis_niloticus	XP_5473405	Cichliformes	Cichlidae	tctn2	tectonic family member 2 [Source:ZFIN;Acc:ZDB-GENE-030131-751]
OG0013979	3	Oreochromis_aureus	XP_31611137	Cichliformes	Cichlidae	tctn2	tectonic family member 2 [Source:ZFIN;Acc:ZDB-GENE-030131-751]
OG0013979	3	Lates_calcarifer	XP_18523808	Carangiformes	Latidae	tctn2	tectonic family member 2 [Source:ZFIN;Acc:ZDB-GENE-030131-751]
OG0013979	3	Echeneis_naucrates	XP_29367116	Carangiformes	Echeneidae	tctn2	tectonic family member 2 [Source:ZFIN;Acc:ZDB-GENE-030131-751]
OG0000107	3	Oreochromis_niloticus	XP_25762133	Cichliformes	Cichlidae	hbae5	hemoglobin, alpha embryonic 5 [Source:ZFIN;Acc:ZDB-GENE-101028-1]
OG0000107	3	Larimichthys_crocea	XP_27145242	Acanthuriformes	Sciaenidae	hbae5	hemoglobin, alpha embryonic 5 [Source:ZFIN;Acc:ZDB-GENE-101028-1]
OG0000107	3	Electrophorus_electricus	XP_35389420	Gymnotiformes	Gymnotidae	hbae5	hemoglobin, alpha embryonic 5 [Source:ZFIN;Acc:ZDB-GENE-101028-1]
OG0000135	3	Acanthochromis_polyacanthus	XP_51811901	Ovalentaria	Pomacentridae	eef1a2	eukaryotic translation elongation factor 1 alpha 2 [Source:ZFIN;Acc:ZDB-GENE-040718-64]
OG0000135	3	Epinephelus_lanceolatus	XP_33493814	Perciformes	Epinephelidae	eef1a2	eukaryotic translation elongation factor 1 alpha 2 [Source:ZFIN;Acc:ZDB-GENE-040718-64]
OG0000135	3	Cheilinus_undulatus	XP_41664619	Labriformes	Labridae	eef1a2	eukaryotic translation elongation factor 1 alpha 2 [Source:ZFIN;Acc:ZDB-GENE-040718-64]
OG0000170	3	Echeneis_naucrates	XP_29378280	Carangiformes	Echeneidae	zp2l2	zona pellucida glycoprotein 2, like 2 [Source:ZFIN;Acc:ZDB-GENE-060818-4]
OG0000170	3	Sphaeramia_orbicularis	XP_29992545	Kurtiformes	Apogonidae	zp2l2	zona pellucida glycoprotein 2, like 2 [Source:ZFIN;Acc:ZDB-GENE-060818-4]
OG0000170	3	Thalassophryne_amazonica	XP_34031399	Batrachoidiformes	Batrachoididae	zp2l2	zona pellucida glycoprotein 2, like 2 [Source:ZFIN;Acc:ZDB-GENE-060818-4]
OG0000195	3	Cyclopterus_lumpus	XP_34393392	Perciformes	Cyclopteridae	slc47a1	solute carrier family 47 member 1 [Source:ZFIN;Acc:ZDB-GENE-050327-20]
OG0000195	3	Centropristis_striata	XP_59191741	Perciformes	Serranidae	slc47a1	solute carrier family 47 member 1 [Source:ZFIN;Acc:ZDB-GENE-050327-20]
OG0000195	3	Takifugu_flavidus	TWW59752	Tetraodontiformes	Tetraodontidae	slc47a1	solute carrier family 47 member 1 [Source:ZFIN;Acc:ZDB-GENE-050327-20]
OG0000195	3	Takifugu_bimaculatus	TNM86263	Tetraodontiformes	Tetraodontidae	slc47a1	solute carrier family 47 member 1 [Source:ZFIN;Acc:ZDB-GENE-050327-20]
OG0000195	3	Takifugu_rubripes	XP_11618367	Tetraodontiformes	Tetraodontidae	slc47a1	solute carrier family 47 member 1 [Source:ZFIN;Acc:ZDB-GENE-050327-20]
OG0000233	3	Hypomesus_transpacificus	XP_46898840	Osmeriformes	Osmeridae	slc22a4	solute carrier family 22 member 4 [Source:ZFIN;Acc:ZDB-GENE-040426-1517]
OG0000233	3	Salvelinus_namaycush	XP_38844430	Salmoniformes	Salmonidae	slc22a4	solute carrier family 22 member 4 [Source:ZFIN;Acc:ZDB-GENE-040426-1517]
OG0000233	3	Salvelinus_fontinalis	XP_55799182	Salmoniformes	Salmonidae	slc22a4	solute carrier family 22 member 4 [Source:ZFIN;Acc:ZDB-GENE-040426-1517]
OG0000233	3	Salmo_salar	ENSSSAG00000058114	Salmoniformes	Salmonidae	slc22a4	solute carrier family 22 member 4 [Source:ZFIN;Acc:ZDB-GENE-040426-1517]
OG0000233	3	Albula_goreensis	KAI1902935	Albuliformes	Albulidae	slc22a4	solute carrier family 22 member 4 [Source:ZFIN;Acc:ZDB-GENE-040426-1517]
OG0000236	3	Maylandia_zebra	XP_4547826	Cichliformes	Cichlidae	slc6a19a.1	solute carrier family 6 member 19a, tandem duplicate 1 [Source:ZFIN;Acc:ZDB-GENE-070620-2]
OG0000236	3	Astatotilapia_calliptera	ENSACLG00000004255	Cichliformes	Cichlidae	slc6a19a.1	solute carrier family 6 member 19a, tandem duplicate 1 [Source:ZFIN;Acc:ZDB-GENE-070620-2]
OG0000236	3	Neolamprologus_brichardi	ENSNBRG00000020256	Cichliformes	Cichlidae	slc6a19a.1	solute carrier family 6 member 19a, tandem duplicate 1 [Source:ZFIN;Acc:ZDB-GENE-070620-2]
OG0000236	3	Oreochromis_niloticus	XP_13129020	Cichliformes	Cichlidae	slc6a19a.1	solute carrier family 6 member 19a, tandem duplicate 1 [Source:ZFIN;Acc:ZDB-GENE-070620-2]
OG0000236	3	Oreochromis_aureus	XP_39461161	Cichliformes	Cichlidae	slc6a19a.1	solute carrier family 6 member 19a, tandem duplicate 1 [Source:ZFIN;Acc:ZDB-GENE-070620-2]
OG0000236	3	Gouania_willdenowi	XP_28317375	Gobiesociformes	Gobiesocidae	slc6a19a.1	solute carrier family 6 member 19a, tandem duplicate 1 [Source:ZFIN;Acc:ZDB-GENE-070620-2]
OG0000236	3	Scatophagus_argus	XP_46274168	Acanthuriformes	Scatophagidae	slc6a19a.1	solute carrier family 6 member 19a, tandem duplicate 1 [Source:ZFIN;Acc:ZDB-GENE-070620-2]
OG0000236	3	Acanthopagrus_latus	XP_36948236	Acanthuriformes	Sparidae	slc6a19a.1	solute carrier family 6 member 19a, tandem duplicate 1 [Source:ZFIN;Acc:ZDB-GENE-070620-2]
OG0000236	3	Chelmon_rostratus	XP_41811922	Acanthuriformes	Chaetodontidae	slc6a19a.1	solute carrier family 6 member 19a, tandem duplicate 1 [Source:ZFIN;Acc:ZDB-GENE-070620-2]
OG0000240	3	Sparus_aurata	XP_30294712	Acanthuriformes	Sparidae	vwa10.2	von Willebrand factor A domain containing 10, tandem duplicate 2 [Source:ZFIN;Acc:ZDB-GENE-090313-295]
OG0000240	3	Acanthopagrus_latus	XP_36976455	Acanthuriformes	Sparidae	vwa10.2	von Willebrand factor A domain containing 10, tandem duplicate 2 [Source:ZFIN;Acc:ZDB-GENE-090313-295]
OG0000240	3	Hippocampus_zosterae	XP_51903526	Syngnathiformes	Syngnathidae	vwa10.2	von Willebrand factor A domain containing 10, tandem duplicate 2 [Source:ZFIN;Acc:ZDB-GENE-090313-295]
OG0000240	3	Denticeps_clupeoides	XP_28833070	Clupeiformes	Denticipitidae	vwa10.2	von Willebrand factor A domain containing 10, tandem duplicate 2 [Source:ZFIN;Acc:ZDB-GENE-090313-295]
OG0000295	3	Mugil_cephalus	XP_47433323	Mugiliformes	Mugilidae	c3a.1	complement component c3a, duplicate 1 [Source:ZFIN;Acc:ZDB-GENE-990415-35]
OG0000295	3	Parambassis_ranga	XP_28256793	Ovalentaria	Ambassidae	c3a.1	complement component c3a, duplicate 1 [Source:ZFIN;Acc:ZDB-GENE-990415-35]
OG0000295	3	Centropristis_striata	XP_59191683	Perciformes	Serranidae	c3a.1	complement component c3a, duplicate 1 [Source:ZFIN;Acc:ZDB-GENE-990415-35]
OG0004372	3	Melanotaenia_boesemani	XP_41827297	Atheriniformes	Melanotaeniidae	si:ch211-214p16.3	si:ch211-214p16.3 [Source:ZFIN;Acc:ZDB-GENE-120709-93]
OG0004372	3	Mugil_cephalus	XP_47466154	Mugiliformes	Mugilidae	si:ch211-214p16.3	si:ch211-214p16.3 [Source:ZFIN;Acc:ZDB-GENE-120709-93]
OG0004372	3	Periophthalmus_magnuspinnatus	XP_33843650	Gobiiformes	Oxudercidae	si:ch211-214p16.3	si:ch211-214p16.3 [Source:ZFIN;Acc:ZDB-GENE-120709-93]
OG0004912	3	Fundulus_heteroclitus	XP_35981063	Cyprinodontiformes	Fundulidae	kbtbd2	kelch repeat and BTB (POZ) domain containing 2 [Source:ZFIN;Acc:ZDB-GENE-060929-1262]
OG0004912	3	Ictalurus_punctatus	XP_53541307	Siluriformes	Ictaluridae	kbtbd2	kelch repeat and BTB (POZ) domain containing 2 [Source:ZFIN;Acc:ZDB-GENE-060929-1262]
OG0004912	3	Ictalurus_furcatus	XP_53495465	Siluriformes	Ictaluridae	kbtbd2	kelch repeat and BTB (POZ) domain containing 2 [Source:ZFIN;Acc:ZDB-GENE-060929-1262]
OG0004912	3	Ameiurus_melas	KAF4084593	Siluriformes	Ictaluridae	kbtbd2	kelch repeat and BTB (POZ) domain containing 2 [Source:ZFIN;Acc:ZDB-GENE-060929-1262]
OG0004912	3	Pangasianodon_hypophthalmus	XP_26783938	Siluriformes	Pangasiidae	kbtbd2	kelch repeat and BTB (POZ) domain containing 2 [Source:ZFIN;Acc:ZDB-GENE-060929-1262]
OG0004912	3	Pangasianodon_hypophthalmus	XP_26783937	Siluriformes	Pangasiidae	kbtbd2	kelch repeat and BTB (POZ) domain containing 2 [Source:ZFIN;Acc:ZDB-GENE-060929-1262]
OG0004912	3	Pangasianodon_gigas	MCI4383895	Siluriformes	Pangasiidae	kbtbd2	kelch repeat and BTB (POZ) domain containing 2 [Source:ZFIN;Acc:ZDB-GENE-060929-1262]
OG0004912	3	Clarias_gariepinus	XP_53368223	Siluriformes	Clariidae	kbtbd2	kelch repeat and BTB (POZ) domain containing 2 [Source:ZFIN;Acc:ZDB-GENE-060929-1262]
OG0004912	3	Silurus_meridionalis	KAF7704924	Siluriformes	Siluridae	kbtbd2	kelch repeat and BTB (POZ) domain containing 2 [Source:ZFIN;Acc:ZDB-GENE-060929-1262]
OG0004912	3	Tachysurus_fulvidraco	XP_27032680	Siluriformes	Bagridae	kbtbd2	kelch repeat and BTB (POZ) domain containing 2 [Source:ZFIN;Acc:ZDB-GENE-060929-1262]
OG0004912	3	Tachysurus_fulvidraco	XP_27032677	Siluriformes	Bagridae	kbtbd2	kelch repeat and BTB (POZ) domain containing 2 [Source:ZFIN;Acc:ZDB-GENE-060929-1262]
OG0004912	3	Tachysurus_fulvidraco	XP_27032678	Siluriformes	Bagridae	kbtbd2	kelch repeat and BTB (POZ) domain containing 2 [Source:ZFIN;Acc:ZDB-GENE-060929-1262]
OG0004912	3	Tachysurus_fulvidraco	XP_27032679	Siluriformes	Bagridae	kbtbd2	kelch repeat and BTB (POZ) domain containing 2 [Source:ZFIN;Acc:ZDB-GENE-060929-1262]
OG0004912	3	Tachysurus_fulvidraco	XP_27032676	Siluriformes	Bagridae	kbtbd2	kelch repeat and BTB (POZ) domain containing 2 [Source:ZFIN;Acc:ZDB-GENE-060929-1262]
OG0004912	3	Hemibagrus_wyckioides	KAG7325373	Siluriformes	Bagridae	kbtbd2	kelch repeat and BTB (POZ) domain containing 2 [Source:ZFIN;Acc:ZDB-GENE-060929-1262]
OG0004912	3	Megalops_cyprinoides	XP_36374765	Elopiformes	Megalopidae	kbtbd2	kelch repeat and BTB (POZ) domain containing 2 [Source:ZFIN;Acc:ZDB-GENE-060929-1262]
OG0004912	3	Megalops_atlanticus	KAG7455060	Elopiformes	Megalopidae	kbtbd2	kelch repeat and BTB (POZ) domain containing 2 [Source:ZFIN;Acc:ZDB-GENE-060929-1262]
OG0004928	3	Xiphophorus_maculatus	XP_14324343	Cyprinodontiformes	Poeciliidae	si:ch211-214p13.9	si:ch211-214p13.9 [Source:ZFIN;Acc:ZDB-GENE-060503-213]
OG0004928	3	Xiphophorus_hellerii	XP_32424618	Cyprinodontiformes	Poeciliidae	si:ch211-214p13.9	si:ch211-214p13.9 [Source:ZFIN;Acc:ZDB-GENE-060503-213]
OG0004928	3	Gambusia_affinis	XP_43988508	Cyprinodontiformes	Poeciliidae	si:ch211-214p13.9	si:ch211-214p13.9 [Source:ZFIN;Acc:ZDB-GENE-060503-213]
OG0004928	3	Poecilia_reticulata	XP_17164292	Cyprinodontiformes	Poeciliidae	si:ch211-214p13.9	si:ch211-214p13.9 [Source:ZFIN;Acc:ZDB-GENE-060503-213]
OG0005097	3	Xyrichtys_novacula	CAJ1079353	Labriformes	Labridae	fastkd1	FAST kinase domains 1 [Source:ZFIN;Acc:ZDB-GENE-040426-1833]
OG0005097	3	Xyrichtys_novacula	CAJ1079352	Labriformes	Labridae	fastkd1	FAST kinase domains 1 [Source:ZFIN;Acc:ZDB-GENE-040426-1833]
OG0005097	3	Centropristis_striata	XP_59198591	Perciformes	Serranidae	fastkd1	FAST kinase domains 1 [Source:ZFIN;Acc:ZDB-GENE-040426-1833]
OG0005097	3	Electrophorus_electricus	XP_26876898	Gymnotiformes	Gymnotidae	fastkd1	FAST kinase domains 1 [Source:ZFIN;Acc:ZDB-GENE-040426-1833]
OG0005130	3	Salarias_fasciatus	XP_29974832	Blenniiformes	Blenniidae	mical1	microtubule associated monooxygenase, calponin and LIM domain containing 1 [Source:NCBI gene;Acc:568573]
OG0005130	3	Parambassis_ranga	XP_28264872	Ovalentaria	Ambassidae	mical1	microtubule associated monooxygenase, calponin and LIM domain containing 1 [Source:NCBI gene;Acc:568573]
OG0005130	3	Parambassis_ranga	XP_28264869	Ovalentaria	Ambassidae	mical1	microtubule associated monooxygenase, calponin and LIM domain containing 1 [Source:NCBI gene;Acc:568573]
OG0005130	3	Parambassis_ranga	XP_28264873	Ovalentaria	Ambassidae	mical1	microtubule associated monooxygenase, calponin and LIM domain containing 1 [Source:NCBI gene;Acc:568573]
OG0005130	3	Parambassis_ranga	XP_28264870	Ovalentaria	Ambassidae	mical1	microtubule associated monooxygenase, calponin and LIM domain containing 1 [Source:NCBI gene;Acc:568573]
OG0005130	3	Mastacembelus_armatus	XP_26187995	Synbranchiformes	Mastacembelidae	mical1	microtubule associated monooxygenase, calponin and LIM domain containing 1 [Source:NCBI gene;Acc:568573]
OG0005697	3	Sparus_aurata	XP_30281773	Acanthuriformes	Sparidae	b4galnt3b	beta-1,4-N-acetyl-galactosaminyl transferase 3b [Source:ZFIN;Acc:ZDB-GENE-030131-8615]
OG0005697	3	Sparus_aurata	XP_30281777	Acanthuriformes	Sparidae	b4galnt3b	beta-1,4-N-acetyl-galactosaminyl transferase 3b [Source:ZFIN;Acc:ZDB-GENE-030131-8615]
OG0005697	3	Acanthopagrus_latus	XP_36962049	Acanthuriformes	Sparidae	b4galnt3b	beta-1,4-N-acetyl-galactosaminyl transferase 3b [Source:ZFIN;Acc:ZDB-GENE-030131-8615]
OG0005697	3	Acanthopagrus_latus	XP_36962046	Acanthuriformes	Sparidae	b4galnt3b	beta-1,4-N-acetyl-galactosaminyl transferase 3b [Source:ZFIN;Acc:ZDB-GENE-030131-8615]
OG0005697	3	Nibea_albiflora	KAG8012617	Acanthuriformes	Sciaenidae	b4galnt3b	beta-1,4-N-acetyl-galactosaminyl transferase 3b [Source:ZFIN;Acc:ZDB-GENE-030131-8615]
OG0005697	3	Nibea_albiflora	KAG8012616	Acanthuriformes	Sciaenidae	b4galnt3b	beta-1,4-N-acetyl-galactosaminyl transferase 3b [Source:ZFIN;Acc:ZDB-GENE-030131-8615]
OG0005697	3	Larimichthys_crocea	XP_19129243	Acanthuriformes	Sciaenidae	b4galnt3b	beta-1,4-N-acetyl-galactosaminyl transferase 3b [Source:ZFIN;Acc:ZDB-GENE-030131-8615]
OG0005697	3	Periophthalmus_magnuspinnatus	XP_55078551	Gobiiformes	Oxudercidae	b4galnt3b	beta-1,4-N-acetyl-galactosaminyl transferase 3b [Source:ZFIN;Acc:ZDB-GENE-030131-8615]
OG0009762	3	Echeneis_naucrates	XP_29373498	Carangiformes	Echeneidae	brca2	BRCA2 DNA repair associated [Source:ZFIN;Acc:ZDB-GENE-060510-3]
OG0009762	3	Periophthalmus_magnuspinnatus	XP_55084666	Gobiiformes	Oxudercidae	brca2	BRCA2 DNA repair associated [Source:ZFIN;Acc:ZDB-GENE-060510-3]
OG0009762	3	Myxocyprinus_asiaticus	XP_51521459	Cypriniformes	Catostomidae	brca2	BRCA2 DNA repair associated [Source:ZFIN;Acc:ZDB-GENE-060510-3]
OG0009887	3	Chaenocephalus_aceratus	KAI4827418	Perciformes	Channichthyidae	podxl2	podocalyxin-like 2 [Source:ZDB-GENE-030131-6241]
OG0009887	3	Chaenocephalus_aceratus	KAI4827931	Perciformes	Channichthyidae	podxl3	podocalyxin-like 2 [Source:ZDB-GENE-030131-6241]
OG0009887	3	Pseudochaenichthys_georgianus	XP_33938434	Perciformes	Channichthyidae	podxl4	podocalyxin-like 2 [Source:ZDB-GENE-030131-6241]
OG0009887	3	Pogonophryne_albipinna	KAJ4941254	Perciformes	Artedidraconidae	podxl5	podocalyxin-like 2 [Source:ZDB-GENE-030131-6241]
OG0009887	3	Dissostichus_eleginoides	KAK1901909	Perciformes	Nototheniidae	podxl6	podocalyxin-like 2 [Source:ZDB-GENE-030131-6241]
OG0009887	3	Dissostichus_eleginoides	KAK1901112	Perciformes	Nototheniidae	podxl7	podocalyxin-like 2 [Source:ZDB-GENE-030131-6241]
OG0009887	3	Anoplopoma_fimbria	XP_54472063	Perciformes	Anoplopomatidae	podxl8	podocalyxin-like 2 [Source:ZDB-GENE-030131-6241]
OG0009887	3	Cyclopterus_lumpus	XP_34389178	Perciformes	Cyclopteridae	podxl9	podocalyxin-like 2 [Source:ZDB-GENE-030131-6241]
OG0009939	3	Sebastes_umbrosus	XP_37641548	Perciformes	Sebastidae	podxl10	podocalyxin-like 2 [Source:ZDB-GENE-030131-6241]
OG0009939	3	Periophthalmus_magnuspinnatus	XP_33837683	Gobiiformes	Oxudercidae	podxl11	podocalyxin-like 2 [Source:ZDB-GENE-030131-6241]
OG0009939	3	Synchiropus_splendidus	XP_53738082	Callionymiformes	Callionymidae	podxl12	podocalyxin-like 2 [Source:ZDB-GENE-030131-6241]
OG0010097	3	Maylandia_zebra	XP_24655150	Cichliformes	Cichlidae	syt4	synaptotagmin IV [Source:ZFIN;Acc:ZDB-GENE-030131-7297]
OG0010097	3	Gadus_chalcogrammus	XP_56431775	Gadiformes	Gadidae	syt4	synaptotagmin IV [Source:ZFIN;Acc:ZDB-GENE-030131-7297]
OG0010097	3	Oncorhynchus_mykiss	XP_36843149	Salmoniformes	Salmonidae	syt4	synaptotagmin IV [Source:ZFIN;Acc:ZDB-GENE-030131-7297]
OG0010204	3	Lates_calcarifer	XP_18519047	Carangiformes	Latidae	usp40	ubiquitin specific peptidase 40 [Source:ZFIN;Acc:ZDB-GENE-060518-5]
OG0010204	3	Echeneis_naucrates	XP_29350343	Carangiformes	Echeneidae	usp40	ubiquitin specific peptidase 40 [Source:ZFIN;Acc:ZDB-GENE-060518-5]
OG0010204	3	Synchiropus_splendidus	XP_53700928	Callionymiformes	Callionymidae	usp40	ubiquitin specific peptidase 40 [Source:ZFIN;Acc:ZDB-GENE-060518-5]
OG0001120	4	Conger_conger	KAJ8289012	Anguilliformes	Congridae	sptlc2a	serine palmitoyltransferase, long chain base subunit 2a [Source:ZFIN;Acc:ZDB-GENE-050522-23]
OG0001120	4	Anguilla_anguilla	XP_35242106	Anguilliformes	Anguillidae	sptlc2a	serine palmitoyltransferase, long chain base subunit 2a [Source:ZFIN;Acc:ZDB-GENE-050522-23]
OG0001120	4	Gymnothorax_javanicus	KAJ8290281	Anguilliformes	Muraenidae	sptlc2a	serine palmitoyltransferase, long chain base subunit 2a [Source:ZFIN;Acc:ZDB-GENE-050522-23]
OG0001120	4	Synaphobranchus_kaupii	KAJ8341223	Anguilliformes	Synaphobranchidae	sptlc2a	serine palmitoyltransferase, long chain base subunit 2a [Source:ZFIN;Acc:ZDB-GENE-050522-23]
OG0001509	4	Xiphophorus_maculatus	XP_5810898	Cyprinodontiformes	Poeciliidae	adprh	ADP-ribosylarginine hydrolase [Source:ZFIN;Acc:ZDB-GENE-040801-190]
OG0001509	4	Xiphophorus_couchianus	XP_27855494	Cyprinodontiformes	Poeciliidae	adprh	ADP-ribosylarginine hydrolase [Source:ZFIN;Acc:ZDB-GENE-040801-190]
OG0001509	4	Xiphophorus_hellerii	XP_32430706	Cyprinodontiformes	Poeciliidae	adprh	ADP-ribosylarginine hydrolase [Source:ZFIN;Acc:ZDB-GENE-040801-190]
OG0001509	4	Gambusia_affinis	XP_43959269	Cyprinodontiformes	Poeciliidae	adprh	ADP-ribosylarginine hydrolase [Source:ZFIN;Acc:ZDB-GENE-040801-190]
OG0001509	4	Poecilia_reticulata	XP_8435027	Cyprinodontiformes	Poeciliidae	adprh	ADP-ribosylarginine hydrolase [Source:ZFIN;Acc:ZDB-GENE-040801-190]
OG0001509	4	Girardinichthys_multiradiatus	XP_47233743	Cyprinodontiformes	Goodeidae	adprh	ADP-ribosylarginine hydrolase [Source:ZFIN;Acc:ZDB-GENE-040801-190]
OG0001509	4	Fundulus_heteroclitus	XP_12707853	Cyprinodontiformes	Fundulidae	adprh	ADP-ribosylarginine hydrolase [Source:ZFIN;Acc:ZDB-GENE-040801-190]
OG0001509	4	Kryptolebias_marmoratus	XP_17294505	Cyprinodontiformes	Rivulidae	adprh	ADP-ribosylarginine hydrolase [Source:ZFIN;Acc:ZDB-GENE-040801-190]
OG0001509	4	Nothobranchius_furzeri	ENSNFUG00015009254	Cyprinodontiformes	Nothobranchiidae	adprh	ADP-ribosylarginine hydrolase [Source:ZFIN;Acc:ZDB-GENE-040801-190]
OG0001509	4	Xyrauchen_texanus	XP_51966513	Cypriniformes	Catostomidae	adprh	ADP-ribosylarginine hydrolase [Source:ZFIN;Acc:ZDB-GENE-040801-190]
OG0001509	4	Xyrauchen_texanus	XP_51962473	Cypriniformes	Catostomidae	adprh	ADP-ribosylarginine hydrolase [Source:ZFIN;Acc:ZDB-GENE-040801-190]
OG0001509	4	Myxocyprinus_asiaticus	XP_51521170	Cypriniformes	Catostomidae	adprh	ADP-ribosylarginine hydrolase [Source:ZFIN;Acc:ZDB-GENE-040801-190]
OG0001663	4	Amphiprion_ocellaris	XP_54873016	Ovalentaria	Pomacentridae	GALNTL6	si:ch211-15e22.3 [Source:ZFIN;Acc:ZDB-GENE-090312-115]
OG0001663	4	Acanthochromis_polyacanthus	XP_51793947	Ovalentaria	Pomacentridae	GALNTL6	si:ch211-15e22.3 [Source:ZFIN;Acc:ZDB-GENE-090312-115]
OG0001663	4	Salarias_fasciatus	XP_29956907	Blenniiformes	Blenniidae	GALNTL6	si:ch211-15e22.3 [Source:ZFIN;Acc:ZDB-GENE-090312-115]
OG0001663	4	Echeneis_naucrates	XP_29375408	Carangiformes	Echeneidae	GALNTL6	si:ch211-15e22.3 [Source:ZFIN;Acc:ZDB-GENE-090312-115]
OG0001663	4	Sphaeramia_orbicularis	XP_30009643	Kurtiformes	Apogonidae	GALNTL6	si:ch211-15e22.3 [Source:ZFIN;Acc:ZDB-GENE-090312-115]
OG0001663	4	Periophthalmus_magnuspinnatus	XP_55082611	Gobiiformes	Oxudercidae	GALNTL6	si:ch211-15e22.3 [Source:ZFIN;Acc:ZDB-GENE-090312-115]
OG0001663	4	Hippocampus_zosterae	XP_51902860	Syngnathiformes	Syngnathidae	GALNTL6	si:ch211-15e22.3 [Source:ZFIN;Acc:ZDB-GENE-090312-115]
OG0001663	4	Hippocampus_zosterae	XP_51902150	Syngnathiformes	Syngnathidae	GALNTL6	si:ch211-15e22.3 [Source:ZFIN;Acc:ZDB-GENE-090312-115]
OG0001663	4	Syngnathus_acus	XP_37125112	Syngnathiformes	Syngnathidae	GALNTL6	si:ch211-15e22.3 [Source:ZFIN;Acc:ZDB-GENE-090312-115]
OG0001663	4	Corythoichthys_intestinalis	XP_57676214	Syngnathiformes	Syngnathidae	GALNTL6	si:ch211-15e22.3 [Source:ZFIN;Acc:ZDB-GENE-090312-115]
OG0001663	4	Dunckerocampus_dactyliophorus	XP_54611659	Syngnathiformes	Syngnathidae	GALNTL6	si:ch211-15e22.3 [Source:ZFIN;Acc:ZDB-GENE-090312-115]
OG0001663	4	Doryrhamphus_excisus	XP_57942490	Syngnathiformes	Syngnathidae	GALNTL6	si:ch211-15e22.3 [Source:ZFIN;Acc:ZDB-GENE-090312-115]
OG0001663	4	Synchiropus_splendidus	XP_53703524	Callionymiformes	Callionymidae	GALNTL6	si:ch211-15e22.3 [Source:ZFIN;Acc:ZDB-GENE-090312-115]
OG0000236	4	Maylandia_zebra	XP_4547826	Cichliformes	Cichlidae	slc6a19a.1	solute carrier family 6 member 19a, tandem duplicate 1 [Source:ZFIN;Acc:ZDB-GENE-070620-2]
OG0000236	4	Astatotilapia_calliptera	ENSACLG00000004255	Cichliformes	Cichlidae	slc6a19a.1	solute carrier family 6 member 19a, tandem duplicate 1 [Source:ZFIN;Acc:ZDB-GENE-070620-2]
OG0000236	4	Neolamprologus_brichardi	ENSNBRG00000020256	Cichliformes	Cichlidae	slc6a19a.1	solute carrier family 6 member 19a, tandem duplicate 1 [Source:ZFIN;Acc:ZDB-GENE-070620-2]
OG0000236	4	Oreochromis_niloticus	XP_13129020	Cichliformes	Cichlidae	slc6a19a.1	solute carrier family 6 member 19a, tandem duplicate 1 [Source:ZFIN;Acc:ZDB-GENE-070620-2]
OG0000236	4	Oreochromis_aureus	XP_39461161	Cichliformes	Cichlidae	slc6a19a.1	solute carrier family 6 member 19a, tandem duplicate 1 [Source:ZFIN;Acc:ZDB-GENE-070620-2]
OG0000236	4	Gouania_willdenowi	XP_28317375	Gobiesociformes	Gobiesocidae	slc6a19a.1	solute carrier family 6 member 19a, tandem duplicate 1 [Source:ZFIN;Acc:ZDB-GENE-070620-2]
OG0000236	4	Scatophagus_argus	XP_46274168	Acanthuriformes	Scatophagidae	slc6a19a.1	solute carrier family 6 member 19a, tandem duplicate 1 [Source:ZFIN;Acc:ZDB-GENE-070620-2]
OG0000236	4	Acanthopagrus_latus	XP_36948236	Acanthuriformes	Sparidae	slc6a19a.1	solute carrier family 6 member 19a, tandem duplicate 1 [Source:ZFIN;Acc:ZDB-GENE-070620-2]
OG0000236	4	Chelmon_rostratus	XP_41811922	Acanthuriformes	Chaetodontidae	slc6a19a.1	solute carrier family 6 member 19a, tandem duplicate 1 [Source:ZFIN;Acc:ZDB-GENE-070620-2]
OG0001663	5	Amphiprion_ocellaris	XP_54873016	Ovalentaria	Pomacentridae	GALNTL6	si:ch211-15e22.3 [Source:ZFIN;Acc:ZDB-GENE-090312-115]
OG0001663	5	Acanthochromis_polyacanthus	XP_51793947	Ovalentaria	Pomacentridae	GALNTL6	si:ch211-15e22.3 [Source:ZFIN;Acc:ZDB-GENE-090312-115]
OG0001663	5	Salarias_fasciatus	XP_29956907	Blenniiformes	Blenniidae	GALNTL6	si:ch211-15e22.3 [Source:ZFIN;Acc:ZDB-GENE-090312-115]
OG0001663	5	Echeneis_naucrates	XP_29375408	Carangiformes	Echeneidae	GALNTL6	si:ch211-15e22.3 [Source:ZFIN;Acc:ZDB-GENE-090312-115]
OG0001663	5	Sphaeramia_orbicularis	XP_30009643	Kurtiformes	Apogonidae	GALNTL6	si:ch211-15e22.3 [Source:ZFIN;Acc:ZDB-GENE-090312-115]
OG0001663	5	Periophthalmus_magnuspinnatus	XP_55082611	Gobiiformes	Oxudercidae	GALNTL6	si:ch211-15e22.3 [Source:ZFIN;Acc:ZDB-GENE-090312-115]
OG0001663	5	Hippocampus_zosterae	XP_51902860	Syngnathiformes	Syngnathidae	GALNTL6	si:ch211-15e22.3 [Source:ZFIN;Acc:ZDB-GENE-090312-115]
OG0001663	5	Hippocampus_zosterae	XP_51902150	Syngnathiformes	Syngnathidae	GALNTL6	si:ch211-15e22.3 [Source:ZFIN;Acc:ZDB-GENE-090312-115]
OG0001663	5	Syngnathus_acus	XP_37125112	Syngnathiformes	Syngnathidae	GALNTL6	si:ch211-15e22.3 [Source:ZFIN;Acc:ZDB-GENE-090312-115]
OG0001663	5	Corythoichthys_intestinalis	XP_57676214	Syngnathiformes	Syngnathidae	GALNTL6	si:ch211-15e22.3 [Source:ZFIN;Acc:ZDB-GENE-090312-115]
OG0001663	5	Dunckerocampus_dactyliophorus	XP_54611659	Syngnathiformes	Syngnathidae	GALNTL6	si:ch211-15e22.3 [Source:ZFIN;Acc:ZDB-GENE-090312-115]
OG0001663	5	Doryrhamphus_excisus	XP_57942490	Syngnathiformes	Syngnathidae	GALNTL6	si:ch211-15e22.3 [Source:ZFIN;Acc:ZDB-GENE-090312-115]
OG0001663	5	Synchiropus_splendidus	XP_53703524	Callionymiformes	Callionymidae	GALNTL6	si:ch211-15e22.3 [Source:ZFIN;Acc:ZDB-GENE-090312-115]
OG0000236	5	Maylandia_zebra	XP_4547826	Cichliformes	Cichlidae	slc6a19a.1	solute carrier family 6 member 19a, tandem duplicate 1 [Source:ZFIN;Acc:ZDB-GENE-070620-2]
OG0000236	5	Astatotilapia_calliptera	ENSACLG00000004255	Cichliformes	Cichlidae	slc6a19a.1	solute carrier family 6 member 19a, tandem duplicate 1 [Source:ZFIN;Acc:ZDB-GENE-070620-2]
OG0000236	5	Neolamprologus_brichardi	ENSNBRG00000020256	Cichliformes	Cichlidae	slc6a19a.1	solute carrier family 6 member 19a, tandem duplicate 1 [Source:ZFIN;Acc:ZDB-GENE-070620-2]
OG0000236	5	Oreochromis_niloticus	XP_13129020	Cichliformes	Cichlidae	slc6a19a.1	solute carrier family 6 member 19a, tandem duplicate 1 [Source:ZFIN;Acc:ZDB-GENE-070620-2]
OG0000236	5	Oreochromis_aureus	XP_39461161	Cichliformes	Cichlidae	slc6a19a.1	solute carrier family 6 member 19a, tandem duplicate 1 [Source:ZFIN;Acc:ZDB-GENE-070620-2]
OG0000236	5	Gouania_willdenowi	XP_28317375	Gobiesociformes	Gobiesocidae	slc6a19a.1	solute carrier family 6 member 19a, tandem duplicate 1 [Source:ZFIN;Acc:ZDB-GENE-070620-2]
OG0000236	5	Scatophagus_argus	XP_46274168	Acanthuriformes	Scatophagidae	slc6a19a.1	solute carrier family 6 member 19a, tandem duplicate 1 [Source:ZFIN;Acc:ZDB-GENE-070620-2]
OG0000236	5	Acanthopagrus_latus	XP_36948236	Acanthuriformes	Sparidae	slc6a19a.1	solute carrier family 6 member 19a, tandem duplicate 1 [Source:ZFIN;Acc:ZDB-GENE-070620-2]
OG0000236	5	Chelmon_rostratus	XP_41811922	Acanthuriformes	Chaetodontidae	slc6a19a.1	solute carrier family 6 member 19a, tandem duplicate 1 [Source:ZFIN;Acc:ZDB-GENE-070620-2]
OG0001663	6	Amphiprion_ocellaris	XP_54873016	Ovalentaria	Pomacentridae	GALNTL6	si:ch211-15e22.3 [Source:ZFIN;Acc:ZDB-GENE-090312-115]
OG0001663	6	Acanthochromis_polyacanthus	XP_51793947	Ovalentaria	Pomacentridae	GALNTL6	si:ch211-15e22.3 [Source:ZFIN;Acc:ZDB-GENE-090312-115]
OG0001663	6	Salarias_fasciatus	XP_29956907	Blenniiformes	Blenniidae	GALNTL6	si:ch211-15e22.3 [Source:ZFIN;Acc:ZDB-GENE-090312-115]
OG0001663	6	Echeneis_naucrates	XP_29375408	Carangiformes	Echeneidae	GALNTL6	si:ch211-15e22.3 [Source:ZFIN;Acc:ZDB-GENE-090312-115]
OG0001663	6	Sphaeramia_orbicularis	XP_30009643	Kurtiformes	Apogonidae	GALNTL6	si:ch211-15e22.3 [Source:ZFIN;Acc:ZDB-GENE-090312-115]
OG0001663	6	Periophthalmus_magnuspinnatus	XP_55082611	Gobiiformes	Oxudercidae	GALNTL6	si:ch211-15e22.3 [Source:ZFIN;Acc:ZDB-GENE-090312-115]
OG0001663	6	Hippocampus_zosterae	XP_51902860	Syngnathiformes	Syngnathidae	GALNTL6	si:ch211-15e22.3 [Source:ZFIN;Acc:ZDB-GENE-090312-115]
OG0001663	6	Hippocampus_zosterae	XP_51902150	Syngnathiformes	Syngnathidae	GALNTL6	si:ch211-15e22.3 [Source:ZFIN;Acc:ZDB-GENE-090312-115]
OG0001663	6	Syngnathus_acus	XP_37125112	Syngnathiformes	Syngnathidae	GALNTL6	si:ch211-15e22.3 [Source:ZFIN;Acc:ZDB-GENE-090312-115]
OG0001663	6	Corythoichthys_intestinalis	XP_57676214	Syngnathiformes	Syngnathidae	GALNTL6	si:ch211-15e22.3 [Source:ZFIN;Acc:ZDB-GENE-090312-115]
OG0001663	6	Dunckerocampus_dactyliophorus	XP_54611659	Syngnathiformes	Syngnathidae	GALNTL6	si:ch211-15e22.3 [Source:ZFIN;Acc:ZDB-GENE-090312-115]
OG0001663	6	Doryrhamphus_excisus	XP_57942490	Syngnathiformes	Syngnathidae	GALNTL6	si:ch211-15e22.3 [Source:ZFIN;Acc:ZDB-GENE-090312-115]
OG0001663	6	Synchiropus_splendidus	XP_53703524	Callionymiformes	Callionymidae	GALNTL6	si:ch211-15e22.3 [Source:ZFIN;Acc:ZDB-GENE-090312-115]
OG0001663	7	Amphiprion_ocellaris	XP_54873016	Ovalentaria	Pomacentridae	GALNTL6	si:ch211-15e22.3 [Source:ZFIN;Acc:ZDB-GENE-090312-115]
OG0001663	7	Acanthochromis_polyacanthus	XP_51793947	Ovalentaria	Pomacentridae	GALNTL6	si:ch211-15e22.3 [Source:ZFIN;Acc:ZDB-GENE-090312-115]
OG0001663	7	Salarias_fasciatus	XP_29956907	Blenniiformes	Blenniidae	GALNTL6	si:ch211-15e22.3 [Source:ZFIN;Acc:ZDB-GENE-090312-115]
OG0001663	7	Echeneis_naucrates	XP_29375408	Carangiformes	Echeneidae	GALNTL6	si:ch211-15e22.3 [Source:ZFIN;Acc:ZDB-GENE-090312-115]
OG0001663	7	Sphaeramia_orbicularis	XP_30009643	Kurtiformes	Apogonidae	GALNTL6	si:ch211-15e22.3 [Source:ZFIN;Acc:ZDB-GENE-090312-115]
OG0001663	7	Periophthalmus_magnuspinnatus	XP_55082611	Gobiiformes	Oxudercidae	GALNTL6	si:ch211-15e22.3 [Source:ZFIN;Acc:ZDB-GENE-090312-115]
OG0001663	7	Hippocampus_zosterae	XP_51902860	Syngnathiformes	Syngnathidae	GALNTL6	si:ch211-15e22.3 [Source:ZFIN;Acc:ZDB-GENE-090312-115]
OG0001663	7	Hippocampus_zosterae	XP_51902150	Syngnathiformes	Syngnathidae	GALNTL6	si:ch211-15e22.3 [Source:ZFIN;Acc:ZDB-GENE-090312-115]
OG0001663	7	Syngnathus_acus	XP_37125112	Syngnathiformes	Syngnathidae	GALNTL6	si:ch211-15e22.3 [Source:ZFIN;Acc:ZDB-GENE-090312-115]
OG0001663	7	Corythoichthys_intestinalis	XP_57676214	Syngnathiformes	Syngnathidae	GALNTL6	si:ch211-15e22.3 [Source:ZFIN;Acc:ZDB-GENE-090312-115]
OG0001663	7	Dunckerocampus_dactyliophorus	XP_54611659	Syngnathiformes	Syngnathidae	GALNTL6	si:ch211-15e22.3 [Source:ZFIN;Acc:ZDB-GENE-090312-115]
OG0001663	7	Doryrhamphus_excisus	XP_57942490	Syngnathiformes	Syngnathidae	GALNTL6	si:ch211-15e22.3 [Source:ZFIN;Acc:ZDB-GENE-090312-115]
OG0001663	7	Synchiropus_splendidus	XP_53703524	Callionymiformes	Callionymidae	GALNTL6	si:ch211-15e22.3 [Source:ZFIN;Acc:ZDB-GENE-090312-115]
