# Supplementary material for: Estimates of molecular convergence reveal multiple genes with adaptive variation across teleost fish
Source: Mol Biol Evol. 2026 Jan 28;43(1):msag015. doi: 10.1093/molbev/msag015 (PMC12849823; doi:10.1093/molbev/msag015)
Supplement: msag015_Supplementary_Data [file msag015_supplementary_data.zip › TableS4_Danio_rerio_convergent_genes_ZFIN.xlsx]

## Sheet: TableS4_Danio_rerio_convergent_
Orthogroup	orths	Gene stable ID version	Transcript stable ID	Transcript stable ID version	Gene name	Gene description	Affected Structure or Process 1 superterm Name	Phenotype Keyword Name	Phenotype Tag	Publication ID
OG0001823	ENSDARG00000116648	ENSDARG00000116648.1	ENSDART00000192702	ENSDART00000192702.1	alcama	activated leukocyte cell adhesion molecule a [Source:NCBI gene;Acc:30194]	amacrine cell	decreased amount	abnormal	ZDB-PUB-090106-20
OG0001823	ENSDARG00000116648	ENSDARG00000116648.1	ENSDART00000192702	ENSDART00000192702.1	alcama	activated leukocyte cell adhesion molecule a [Source:NCBI gene;Acc:30194]	amacrine cell	decreased amount	abnormal	ZDB-PUB-090106-20
OG0001823	ENSDARG00000116648	ENSDARG00000116648.1	ENSDART00000192702	ENSDART00000192702.1	alcama	activated leukocyte cell adhesion molecule a [Source:NCBI gene;Acc:30194]	cardiac ventricle	elongated	abnormal	ZDB-PUB-190405-15
OG0001823	ENSDARG00000116648	ENSDARG00000116648.1	ENSDART00000192702	ENSDART00000192702.1	alcama	activated leukocyte cell adhesion molecule a [Source:NCBI gene;Acc:30194]	ceratohyal cartilage	fused with	abnormal	ZDB-PUB-101122-3
OG0001823	ENSDARG00000116648	ENSDARG00000116648.1	ENSDART00000192702	ENSDART00000192702.1	alcama	activated leukocyte cell adhesion molecule a [Source:NCBI gene;Acc:30194]	cranial nerve II	aplastic	abnormal	ZDB-PUB-090106-20
OG0001823	ENSDARG00000116648	ENSDARG00000116648.1	ENSDART00000192702	ENSDART00000192702.1	alcama	activated leukocyte cell adhesion molecule a [Source:NCBI gene;Acc:30194]	cranial nerve II	aplastic	abnormal	ZDB-PUB-090106-20
OG0001823	ENSDARG00000116648	ENSDARG00000116648.1	ENSDART00000192702	ENSDART00000192702.1	alcama	activated leukocyte cell adhesion molecule a [Source:NCBI gene;Acc:30194]	cranial nerve II	decreased thickness	abnormal	ZDB-PUB-090106-20
OG0001823	ENSDARG00000116648	ENSDARG00000116648.1	ENSDART00000192702	ENSDART00000192702.1	alcama	activated leukocyte cell adhesion molecule a [Source:NCBI gene;Acc:30194]	cranial nerve II	decreased thickness	abnormal	ZDB-PUB-090106-20
OG0001823	ENSDARG00000116648	ENSDARG00000116648.1	ENSDART00000192702	ENSDART00000192702.1	alcama	activated leukocyte cell adhesion molecule a [Source:NCBI gene;Acc:30194]	cranial nerve II	aplastic	abnormal	ZDB-PUB-090106-20
OG0001823	ENSDARG00000116648	ENSDARG00000116648.1	ENSDART00000192702	ENSDART00000192702.1	alcama	activated leukocyte cell adhesion molecule a [Source:NCBI gene;Acc:30194]	cranial nerve II	aplastic	abnormal	ZDB-PUB-090106-20
OG0001823	ENSDARG00000116648	ENSDARG00000116648.1	ENSDART00000192702	ENSDART00000192702.1	alcama	activated leukocyte cell adhesion molecule a [Source:NCBI gene;Acc:30194]	cranial nerve II	decreased thickness	abnormal	ZDB-PUB-090106-20
OG0001823	ENSDARG00000116648	ENSDARG00000116648.1	ENSDART00000192702	ENSDART00000192702.1	alcama	activated leukocyte cell adhesion molecule a [Source:NCBI gene;Acc:30194]	cranial nerve II	decreased thickness	abnormal	ZDB-PUB-090106-20
OG0001823	ENSDARG00000116648	ENSDARG00000116648.1	ENSDART00000192702	ENSDART00000192702.1	alcama	activated leukocyte cell adhesion molecule a [Source:NCBI gene;Acc:30194]	cranial nerve II	aplastic	abnormal	ZDB-PUB-090106-20
OG0001823	ENSDARG00000116648	ENSDARG00000116648.1	ENSDART00000192702	ENSDART00000192702.1	alcama	activated leukocyte cell adhesion molecule a [Source:NCBI gene;Acc:30194]	cranial nerve II	aplastic	abnormal	ZDB-PUB-090106-20
OG0001823	ENSDARG00000116648	ENSDARG00000116648.1	ENSDART00000192702	ENSDART00000192702.1	alcama	activated leukocyte cell adhesion molecule a [Source:NCBI gene;Acc:30194]	cranial nerve II	decreased thickness	abnormal	ZDB-PUB-090106-20
OG0001823	ENSDARG00000116648	ENSDARG00000116648.1	ENSDART00000192702	ENSDART00000192702.1	alcama	activated leukocyte cell adhesion molecule a [Source:NCBI gene;Acc:30194]	cranial nerve II	decreased thickness	abnormal	ZDB-PUB-090106-20
OG0001823	ENSDARG00000116648	ENSDARG00000116648.1	ENSDART00000192702	ENSDART00000192702.1	alcama	activated leukocyte cell adhesion molecule a [Source:NCBI gene;Acc:30194]	eye	decreased size	abnormal	ZDB-PUB-090106-20
OG0001823	ENSDARG00000116648	ENSDARG00000116648.1	ENSDART00000192702	ENSDART00000192702.1	alcama	activated leukocyte cell adhesion molecule a [Source:NCBI gene;Acc:30194]	eye	decreased size	abnormal	ZDB-PUB-090106-20
OG0001823	ENSDARG00000116648	ENSDARG00000116648.1	ENSDART00000192702	ENSDART00000192702.1	alcama	activated leukocyte cell adhesion molecule a [Source:NCBI gene;Acc:30194]	eye	decreased size	abnormal	ZDB-PUB-090106-20
OG0001823	ENSDARG00000116648	ENSDARG00000116648.1	ENSDART00000192702	ENSDART00000192702.1	alcama	activated leukocyte cell adhesion molecule a [Source:NCBI gene;Acc:30194]	eye	decreased size	abnormal	ZDB-PUB-090106-20
OG0001823	ENSDARG00000116648	ENSDARG00000116648.1	ENSDART00000192702	ENSDART00000192702.1	alcama	activated leukocyte cell adhesion molecule a [Source:NCBI gene;Acc:30194]	eye	decreased size	abnormal	ZDB-PUB-090106-20
OG0001823	ENSDARG00000116648	ENSDARG00000116648.1	ENSDART00000192702	ENSDART00000192702.1	alcama	activated leukocyte cell adhesion molecule a [Source:NCBI gene;Acc:30194]	eye	decreased diameter	abnormal	ZDB-PUB-090106-20
OG0001823	ENSDARG00000116648	ENSDARG00000116648.1	ENSDART00000192702	ENSDART00000192702.1	alcama	activated leukocyte cell adhesion molecule a [Source:NCBI gene;Acc:30194]	eye	mislocalised ventrally	abnormal	ZDB-PUB-090106-20
OG0001823	ENSDARG00000116648	ENSDARG00000116648.1	ENSDART00000192702	ENSDART00000192702.1	alcama	activated leukocyte cell adhesion molecule a [Source:NCBI gene;Acc:30194]	eye	decreased size	abnormal	ZDB-PUB-090106-20
OG0001823	ENSDARG00000116648	ENSDARG00000116648.1	ENSDART00000192702	ENSDART00000192702.1	alcama	activated leukocyte cell adhesion molecule a [Source:NCBI gene;Acc:30194]	eye	decreased size	abnormal	ZDB-PUB-090106-20
OG0001823	ENSDARG00000116648	ENSDARG00000116648.1	ENSDART00000192702	ENSDART00000192702.1	alcama	activated leukocyte cell adhesion molecule a [Source:NCBI gene;Acc:30194]	eye	decreased size	abnormal	ZDB-PUB-090106-20
OG0001823	ENSDARG00000116648	ENSDARG00000116648.1	ENSDART00000192702	ENSDART00000192702.1	alcama	activated leukocyte cell adhesion molecule a [Source:NCBI gene;Acc:30194]	eye	mislocalised ventrally	abnormal	ZDB-PUB-090106-20
OG0001823	ENSDARG00000116648	ENSDARG00000116648.1	ENSDART00000192702	ENSDART00000192702.1	alcama	activated leukocyte cell adhesion molecule a [Source:NCBI gene;Acc:30194]	eye	decreased diameter	abnormal	ZDB-PUB-090106-20
OG0001823	ENSDARG00000116648	ENSDARG00000116648.1	ENSDART00000192702	ENSDART00000192702.1	alcama	activated leukocyte cell adhesion molecule a [Source:NCBI gene;Acc:30194]	eye	decreased diameter	abnormal	ZDB-PUB-090106-20
OG0001823	ENSDARG00000116648	ENSDARG00000116648.1	ENSDART00000192702	ENSDART00000192702.1	alcama	activated leukocyte cell adhesion molecule a [Source:NCBI gene;Acc:30194]	eye	mislocalised ventrally	abnormal	ZDB-PUB-090106-20
OG0001823	ENSDARG00000116648	ENSDARG00000116648.1	ENSDART00000192702	ENSDART00000192702.1	alcama	activated leukocyte cell adhesion molecule a [Source:NCBI gene;Acc:30194]	eye	decreased size	abnormal	ZDB-PUB-090106-20
OG0001823	ENSDARG00000116648	ENSDARG00000116648.1	ENSDART00000192702	ENSDART00000192702.1	alcama	activated leukocyte cell adhesion molecule a [Source:NCBI gene;Acc:30194]	eye	decreased size	abnormal	ZDB-PUB-090106-20
OG0001823	ENSDARG00000116648	ENSDARG00000116648.1	ENSDART00000192702	ENSDART00000192702.1	alcama	activated leukocyte cell adhesion molecule a [Source:NCBI gene;Acc:30194]	eye	decreased diameter	abnormal	ZDB-PUB-090106-20
OG0001823	ENSDARG00000116648	ENSDARG00000116648.1	ENSDART00000192702	ENSDART00000192702.1	alcama	activated leukocyte cell adhesion molecule a [Source:NCBI gene;Acc:30194]	heart looping	disrupted	abnormal	ZDB-PUB-130410-19
OG0001823	ENSDARG00000116648	ENSDARG00000116648.1	ENSDART00000192702	ENSDART00000192702.1	alcama	activated leukocyte cell adhesion molecule a [Source:NCBI gene;Acc:30194]	interhyal cartilage	absent	abnormal	ZDB-PUB-101122-3
OG0001823	ENSDARG00000116648	ENSDARG00000116648.1	ENSDART00000192702	ENSDART00000192702.1	alcama	activated leukocyte cell adhesion molecule a [Source:NCBI gene;Acc:30194]	Meckel's cartilage	fused with	abnormal	ZDB-PUB-101122-3
OG0001823	ENSDARG00000116648	ENSDARG00000116648.1	ENSDART00000192702	ENSDART00000192702.1	alcama	activated leukocyte cell adhesion molecule a [Source:NCBI gene;Acc:30194]	Meckel's cartilage	bent	abnormal	ZDB-PUB-101122-3
OG0001823	ENSDARG00000116648	ENSDARG00000116648.1	ENSDART00000192702	ENSDART00000192702.1	alcama	activated leukocyte cell adhesion molecule a [Source:NCBI gene;Acc:30194]	Meckel's cartilage	protruding	abnormal	ZDB-PUB-101122-3
OG0001823	ENSDARG00000116648	ENSDARG00000116648.1	ENSDART00000192702	ENSDART00000192702.1	alcama	activated leukocyte cell adhesion molecule a [Source:NCBI gene;Acc:30194]	Meckel's cartilage	bent	abnormal	ZDB-PUB-101122-3
OG0001823	ENSDARG00000116648	ENSDARG00000116648.1	ENSDART00000192702	ENSDART00000192702.1	alcama	activated leukocyte cell adhesion molecule a [Source:NCBI gene;Acc:30194]	neuron differentiation	arrested	abnormal	ZDB-PUB-090106-20
OG0001823	ENSDARG00000116648	ENSDARG00000116648.1	ENSDART00000192702	ENSDART00000192702.1	alcama	activated leukocyte cell adhesion molecule a [Source:NCBI gene;Acc:30194]	neuron differentiation	arrested	abnormal	ZDB-PUB-090106-20
OG0001823	ENSDARG00000116648	ENSDARG00000116648.1	ENSDART00000192702	ENSDART00000192702.1	alcama	activated leukocyte cell adhesion molecule a [Source:NCBI gene;Acc:30194]	neuron differentiation	arrested	abnormal	ZDB-PUB-090106-20
OG0001823	ENSDARG00000116648	ENSDARG00000116648.1	ENSDART00000192702	ENSDART00000192702.1	alcama	activated leukocyte cell adhesion molecule a [Source:NCBI gene;Acc:30194]	neuron differentiation	arrested	abnormal	ZDB-PUB-090106-20
OG0001823	ENSDARG00000116648	ENSDARG00000116648.1	ENSDART00000192702	ENSDART00000192702.1	alcama	activated leukocyte cell adhesion molecule a [Source:NCBI gene;Acc:30194]	neuron differentiation	arrested	abnormal	ZDB-PUB-090106-20
OG0001823	ENSDARG00000116648	ENSDARG00000116648.1	ENSDART00000192702	ENSDART00000192702.1	alcama	activated leukocyte cell adhesion molecule a [Source:NCBI gene;Acc:30194]	neuron differentiation	arrested	abnormal	ZDB-PUB-090106-20
OG0001823	ENSDARG00000116648	ENSDARG00000116648.1	ENSDART00000192702	ENSDART00000192702.1	alcama	activated leukocyte cell adhesion molecule a [Source:NCBI gene;Acc:30194]	neuron differentiation	arrested	abnormal	ZDB-PUB-090106-20
OG0001823	ENSDARG00000116648	ENSDARG00000116648.1	ENSDART00000192702	ENSDART00000192702.1	alcama	activated leukocyte cell adhesion molecule a [Source:NCBI gene;Acc:30194]	neuron differentiation	arrested	abnormal	ZDB-PUB-090106-20
OG0001823	ENSDARG00000116648	ENSDARG00000116648.1	ENSDART00000192702	ENSDART00000192702.1	alcama	activated leukocyte cell adhesion molecule a [Source:NCBI gene;Acc:30194]	neuron differentiation	decreased rate	abnormal	ZDB-PUB-090106-20
OG0001823	ENSDARG00000116648	ENSDARG00000116648.1	ENSDART00000192702	ENSDART00000192702.1	alcama	activated leukocyte cell adhesion molecule a [Source:NCBI gene;Acc:30194]	neuron differentiation	decreased rate	abnormal	ZDB-PUB-090106-20
OG0001823	ENSDARG00000116648	ENSDARG00000116648.1	ENSDART00000192702	ENSDART00000192702.1	alcama	activated leukocyte cell adhesion molecule a [Source:NCBI gene;Acc:30194]	optic nerve head	absent	abnormal	ZDB-PUB-090106-20
OG0001823	ENSDARG00000116648	ENSDARG00000116648.1	ENSDART00000192702	ENSDART00000192702.1	alcama	activated leukocyte cell adhesion molecule a [Source:NCBI gene;Acc:30194]	optic nerve head	absent	abnormal	ZDB-PUB-090106-20
OG0001823	ENSDARG00000116648	ENSDARG00000116648.1	ENSDART00000192702	ENSDART00000192702.1	alcama	activated leukocyte cell adhesion molecule a [Source:NCBI gene;Acc:30194]	optic nerve head	decreased size	abnormal	ZDB-PUB-090106-20
OG0001823	ENSDARG00000116648	ENSDARG00000116648.1	ENSDART00000192702	ENSDART00000192702.1	alcama	activated leukocyte cell adhesion molecule a [Source:NCBI gene;Acc:30194]	optic nerve head	decreased size	abnormal	ZDB-PUB-090106-20
OG0001823	ENSDARG00000116648	ENSDARG00000116648.1	ENSDART00000192702	ENSDART00000192702.1	alcama	activated leukocyte cell adhesion molecule a [Source:NCBI gene;Acc:30194]	pericardial cavity	increased size	abnormal	ZDB-PUB-090106-20
OG0001823	ENSDARG00000116648	ENSDARG00000116648.1	ENSDART00000192702	ENSDART00000192702.1	alcama	activated leukocyte cell adhesion molecule a [Source:NCBI gene;Acc:30194]	pericardial cavity	increased size	abnormal	ZDB-PUB-090106-20
OG0001823	ENSDARG00000116648	ENSDARG00000116648.1	ENSDART00000192702	ENSDART00000192702.1	alcama	activated leukocyte cell adhesion molecule a [Source:NCBI gene;Acc:30194]	pericardium	edematous	abnormal	ZDB-PUB-101122-3
OG0001823	ENSDARG00000116648	ENSDARG00000116648.1	ENSDART00000192702	ENSDART00000192702.1	alcama	activated leukocyte cell adhesion molecule a [Source:NCBI gene;Acc:30194]	pharyngeal pouch	malformed	abnormal	ZDB-PUB-130213-8
OG0001823	ENSDARG00000116648	ENSDARG00000116648.1	ENSDART00000192702	ENSDART00000192702.1	alcama	activated leukocyte cell adhesion molecule a [Source:NCBI gene;Acc:30194]	pharyngeal pouch	decreased occurrence	abnormal	ZDB-PUB-130213-8
OG0001823	ENSDARG00000116648	ENSDARG00000116648.1	ENSDART00000192702	ENSDART00000192702.1	alcama	activated leukocyte cell adhesion molecule a [Source:NCBI gene;Acc:30194]	pharyngeal pouch	process quality	abnormal	ZDB-PUB-130213-8
OG0001823	ENSDARG00000116648	ENSDARG00000116648.1	ENSDART00000192702	ENSDART00000192702.1	alcama	activated leukocyte cell adhesion molecule a [Source:NCBI gene;Acc:30194]	retina morphogenesis in camera-type eye	disrupted	abnormal	ZDB-PUB-090106-20
OG0001823	ENSDARG00000116648	ENSDARG00000116648.1	ENSDART00000192702	ENSDART00000192702.1	alcama	activated leukocyte cell adhesion molecule a [Source:NCBI gene;Acc:30194]	retina morphogenesis in camera-type eye	disrupted	abnormal	ZDB-PUB-090106-20
OG0001823	ENSDARG00000116648	ENSDARG00000116648.1	ENSDART00000192702	ENSDART00000192702.1	alcama	activated leukocyte cell adhesion molecule a [Source:NCBI gene;Acc:30194]	retina morphogenesis in camera-type eye	disrupted	abnormal	ZDB-PUB-090106-20
OG0001823	ENSDARG00000116648	ENSDARG00000116648.1	ENSDART00000192702	ENSDART00000192702.1	alcama	activated leukocyte cell adhesion molecule a [Source:NCBI gene;Acc:30194]	retina morphogenesis in camera-type eye	disrupted	abnormal	ZDB-PUB-090106-20
OG0001823	ENSDARG00000116648	ENSDARG00000116648.1	ENSDART00000192702	ENSDART00000192702.1	alcama	activated leukocyte cell adhesion molecule a [Source:NCBI gene;Acc:30194]	retina morphogenesis in camera-type eye	disrupted	abnormal	ZDB-PUB-090106-20
OG0001823	ENSDARG00000116648	ENSDARG00000116648.1	ENSDART00000192702	ENSDART00000192702.1	alcama	activated leukocyte cell adhesion molecule a [Source:NCBI gene;Acc:30194]	retina morphogenesis in camera-type eye	disrupted	abnormal	ZDB-PUB-090106-20
OG0001823	ENSDARG00000116648	ENSDARG00000116648.1	ENSDART00000192702	ENSDART00000192702.1	alcama	activated leukocyte cell adhesion molecule a [Source:NCBI gene;Acc:30194]	retina morphogenesis in camera-type eye	disrupted	abnormal	ZDB-PUB-090106-20
OG0001823	ENSDARG00000116648	ENSDARG00000116648.1	ENSDART00000192702	ENSDART00000192702.1	alcama	activated leukocyte cell adhesion molecule a [Source:NCBI gene;Acc:30194]	retina morphogenesis in camera-type eye	disrupted	abnormal	ZDB-PUB-090106-20
OG0001823	ENSDARG00000116648	ENSDARG00000116648.1	ENSDART00000192702	ENSDART00000192702.1	alcama	activated leukocyte cell adhesion molecule a [Source:NCBI gene;Acc:30194]	retina morphogenesis in camera-type eye	disrupted	abnormal	ZDB-PUB-090106-20
OG0001823	ENSDARG00000116648	ENSDARG00000116648.1	ENSDART00000192702	ENSDART00000192702.1	alcama	activated leukocyte cell adhesion molecule a [Source:NCBI gene;Acc:30194]	retina morphogenesis in camera-type eye	disrupted	abnormal	ZDB-PUB-090106-20
OG0001823	ENSDARG00000116648	ENSDARG00000116648.1	ENSDART00000192702	ENSDART00000192702.1	alcama	activated leukocyte cell adhesion molecule a [Source:NCBI gene;Acc:30194]	retinal ganglion cell	decreased amount	abnormal	ZDB-PUB-090106-20
OG0001823	ENSDARG00000116648	ENSDARG00000116648.1	ENSDART00000192702	ENSDART00000192702.1	alcama	activated leukocyte cell adhesion molecule a [Source:NCBI gene;Acc:30194]	retinal ganglion cell	decreased amount	abnormal	ZDB-PUB-090106-20
OG0001823	ENSDARG00000116648	ENSDARG00000116648.1	ENSDART00000192702	ENSDART00000192702.1	alcama	activated leukocyte cell adhesion molecule a [Source:NCBI gene;Acc:30194]	retinal ganglion cell	decreased amount	abnormal	ZDB-PUB-090106-20
OG0001823	ENSDARG00000116648	ENSDARG00000116648.1	ENSDART00000192702	ENSDART00000192702.1	alcama	activated leukocyte cell adhesion molecule a [Source:NCBI gene;Acc:30194]	retinal ganglion cell	decreased amount	abnormal	ZDB-PUB-090106-20
OG0001823	ENSDARG00000116648	ENSDARG00000116648.1	ENSDART00000192702	ENSDART00000192702.1	alcama	activated leukocyte cell adhesion molecule a [Source:NCBI gene;Acc:30194]	retinal ganglion cell	decreased amount	abnormal	ZDB-PUB-090106-20
OG0001823	ENSDARG00000116648	ENSDARG00000116648.1	ENSDART00000192702	ENSDART00000192702.1	alcama	activated leukocyte cell adhesion molecule a [Source:NCBI gene;Acc:30194]	retinal ganglion cell	decreased amount	abnormal	ZDB-PUB-090106-20
OG0001823	ENSDARG00000116648	ENSDARG00000116648.1	ENSDART00000192702	ENSDART00000192702.1	alcama	activated leukocyte cell adhesion molecule a [Source:NCBI gene;Acc:30194]	retinal ganglion cell	decreased amount	abnormal	ZDB-PUB-090106-20
OG0001823	ENSDARG00000116648	ENSDARG00000116648.1	ENSDART00000192702	ENSDART00000192702.1	alcama	activated leukocyte cell adhesion molecule a [Source:NCBI gene;Acc:30194]	retinal ganglion cell	decreased amount	abnormal	ZDB-PUB-090106-20
OG0001823	ENSDARG00000116648	ENSDARG00000116648.1	ENSDART00000192702	ENSDART00000192702.1	alcama	activated leukocyte cell adhesion molecule a [Source:NCBI gene;Acc:30194]	retinal ganglion cell	decreased amount	abnormal	ZDB-PUB-090106-20
OG0001823	ENSDARG00000116648	ENSDARG00000116648.1	ENSDART00000192702	ENSDART00000192702.1	alcama	activated leukocyte cell adhesion molecule a [Source:NCBI gene;Acc:30194]	retinal ganglion cell	decreased amount	abnormal	ZDB-PUB-090106-20
OG0001823	ENSDARG00000116648	ENSDARG00000116648.1	ENSDART00000192702	ENSDART00000192702.1	alcama	activated leukocyte cell adhesion molecule a [Source:NCBI gene;Acc:30194]	retinal ganglion cell	decreased amount	abnormal	ZDB-PUB-090106-20
OG0001823	ENSDARG00000116648	ENSDARG00000116648.1	ENSDART00000192702	ENSDART00000192702.1	alcama	activated leukocyte cell adhesion molecule a [Source:NCBI gene;Acc:30194]	retinal ganglion cell	decreased amount	abnormal	ZDB-PUB-090106-20
OG0001823	ENSDARG00000116648	ENSDARG00000116648.1	ENSDART00000192702	ENSDART00000192702.1	alcama	activated leukocyte cell adhesion molecule a [Source:NCBI gene;Acc:30194]	retinal ganglion cell layer	morphology	abnormal	ZDB-PUB-090106-20
OG0001823	ENSDARG00000116648	ENSDARG00000116648.1	ENSDART00000192702	ENSDART00000192702.1	alcama	activated leukocyte cell adhesion molecule a [Source:NCBI gene;Acc:30194]	retinal ganglion cell layer	morphology	abnormal	ZDB-PUB-090106-20
OG0001823	ENSDARG00000116648	ENSDARG00000116648.1	ENSDART00000192702	ENSDART00000192702.1	alcama	activated leukocyte cell adhesion molecule a [Source:NCBI gene;Acc:30194]	retinal inner nuclear layer	decreased amount	abnormal	ZDB-PUB-090106-20
OG0001823	ENSDARG00000116648	ENSDARG00000116648.1	ENSDART00000192702	ENSDART00000192702.1	alcama	activated leukocyte cell adhesion molecule a [Source:NCBI gene;Acc:30194]	retinal inner nuclear layer	decreased amount	abnormal	ZDB-PUB-090106-20
OG0001823	ENSDARG00000116648	ENSDARG00000116648.1	ENSDART00000192702	ENSDART00000192702.1	alcama	activated leukocyte cell adhesion molecule a [Source:NCBI gene;Acc:30194]	retinal neural layer	apoptotic	abnormal	ZDB-PUB-090106-20
OG0001823	ENSDARG00000116648	ENSDARG00000116648.1	ENSDART00000192702	ENSDART00000192702.1	alcama	activated leukocyte cell adhesion molecule a [Source:NCBI gene;Acc:30194]	retinal neural layer	apoptotic	abnormal	ZDB-PUB-090106-20
OG0001823	ENSDARG00000116648	ENSDARG00000116648.1	ENSDART00000192702	ENSDART00000192702.1	alcama	activated leukocyte cell adhesion molecule a [Source:NCBI gene;Acc:30194]	retinal rod cell differentiation	process quality	abnormal	ZDB-PUB-090106-20
OG0001823	ENSDARG00000116648	ENSDARG00000116648.1	ENSDART00000192702	ENSDART00000192702.1	alcama	activated leukocyte cell adhesion molecule a [Source:NCBI gene;Acc:30194]	retinal rod cell differentiation	process quality	abnormal	ZDB-PUB-090106-20
OG0001823	ENSDARG00000116648	ENSDARG00000116648.1	ENSDART00000192702	ENSDART00000192702.1	alcama	activated leukocyte cell adhesion molecule a [Source:NCBI gene;Acc:30194]	retinal rod cell differentiation	delayed	abnormal	ZDB-PUB-090106-20
OG0001823	ENSDARG00000116648	ENSDARG00000116648.1	ENSDART00000192702	ENSDART00000192702.1	alcama	activated leukocyte cell adhesion molecule a [Source:NCBI gene;Acc:30194]	retinal rod cell differentiation	delayed	abnormal	ZDB-PUB-090106-20
OG0001823	ENSDARG00000116648	ENSDARG00000116648.1	ENSDART00000192702	ENSDART00000192702.1	alcama	activated leukocyte cell adhesion molecule a [Source:NCBI gene;Acc:30194]	splanchnocranium	decreased length	abnormal	ZDB-PUB-101122-3
OG0001823	ENSDARG00000116648	ENSDARG00000116648.1	ENSDART00000192702	ENSDART00000192702.1	alcama	activated leukocyte cell adhesion molecule a [Source:NCBI gene;Acc:30194]	swim bladder	absent	abnormal	ZDB-PUB-101122-3
OG0001823	ENSDARG00000116648	ENSDARG00000116648.1	ENSDART00000192702	ENSDART00000192702.1	alcama	activated leukocyte cell adhesion molecule a [Source:NCBI gene;Acc:30194]	ventral mandibular arch	decreased size	abnormal	ZDB-PUB-090106-20
OG0001823	ENSDARG00000116648	ENSDARG00000116648.1	ENSDART00000192702	ENSDART00000192702.1	alcama	activated leukocyte cell adhesion molecule a [Source:NCBI gene;Acc:30194]	ventral mandibular arch	decreased size	abnormal	ZDB-PUB-090106-20
OG0001823	ENSDARG00000116648	ENSDARG00000116648.1	ENSDART00000192702	ENSDART00000192702.1	alcama	activated leukocyte cell adhesion molecule a [Source:NCBI gene;Acc:30194]	ventral mandibular arch	decreased length	abnormal	ZDB-PUB-101122-3
OG0001823	ENSDARG00000116648	ENSDARG00000116648.1	ENSDART00000192702	ENSDART00000192702.1	alcama	activated leukocyte cell adhesion molecule a [Source:NCBI gene;Acc:30194]	whole organism	absent	abnormal	ZDB-PUB-190405-15
OG0001823	ENSDARG00000116648	ENSDARG00000116648.1	ENSDART00000192702	ENSDART00000192702.1	alcama	activated leukocyte cell adhesion molecule a [Source:NCBI gene;Acc:30194]	whole organism	decreased amount	abnormal	ZDB-PUB-190405-15
OG0001823	ENSDARG00000116648	ENSDARG00000116648.1	ENSDART00000192702	ENSDART00000192702.1	alcama	activated leukocyte cell adhesion molecule a [Source:NCBI gene;Acc:30194]	whole organism	decreased size	abnormal	ZDB-PUB-090106-20
OG0001823	ENSDARG00000116648	ENSDARG00000116648.1	ENSDART00000192702	ENSDART00000192702.1	alcama	activated leukocyte cell adhesion molecule a [Source:NCBI gene;Acc:30194]	whole organism	decreased size	abnormal	ZDB-PUB-090106-20
OG0001823	ENSDARG00000058538	ENSDARG00000058538.5	ENSDART00000101204	ENSDART00000101204.4	alcamb	activated leukocyte cell adhesion molecule b [Source:ZFIN;Acc:ZDB-GENE-030131-1768]	axonogenesis involved in innervation	disrupted	abnormal	ZDB-PUB-090106-20
OG0001823	ENSDARG00000058538	ENSDARG00000058538.5	ENSDART00000101204	ENSDART00000101204.4	alcamb	activated leukocyte cell adhesion molecule b [Source:ZFIN;Acc:ZDB-GENE-030131-1768]	dorsal convergence	delayed	abnormal	ZDB-PUB-091221-5
OG0001823	ENSDARG00000058538	ENSDARG00000058538.5	ENSDART00000101204	ENSDART00000101204.4	alcamb	activated leukocyte cell adhesion molecule b [Source:ZFIN;Acc:ZDB-GENE-030131-1768]	forebrain cell migration	delayed	abnormal	ZDB-PUB-091221-5
OG0001823	ENSDARG00000058538	ENSDARG00000058538.5	ENSDART00000101204	ENSDART00000101204.4	alcamb	activated leukocyte cell adhesion molecule b [Source:ZFIN;Acc:ZDB-GENE-030131-1768]	forebrain neural keel	physical object quality	abnormal	ZDB-PUB-091221-5
OG0001823	ENSDARG00000058538	ENSDARG00000058538.5	ENSDART00000101204	ENSDART00000101204.4	alcamb	activated leukocyte cell adhesion molecule b [Source:ZFIN;Acc:ZDB-GENE-030131-1768]	neuron differentiation	decreased rate	abnormal	ZDB-PUB-090106-20
OG0001823	ENSDARG00000058538	ENSDARG00000058538.5	ENSDART00000101204	ENSDART00000101204.4	alcamb	activated leukocyte cell adhesion molecule b [Source:ZFIN;Acc:ZDB-GENE-030131-1768]	neuron differentiation	decreased rate	abnormal	ZDB-PUB-090106-20
OG0001823	ENSDARG00000058538	ENSDARG00000058538.5	ENSDART00000101204	ENSDART00000101204.4	alcamb	activated leukocyte cell adhesion molecule b [Source:ZFIN;Acc:ZDB-GENE-030131-1768]	retinal ganglion cell	decreased amount	abnormal	ZDB-PUB-090106-20
OG0001823	ENSDARG00000058538	ENSDARG00000058538.5	ENSDART00000101204	ENSDART00000101204.4	alcamb	activated leukocyte cell adhesion molecule b [Source:ZFIN;Acc:ZDB-GENE-030131-1768]	retinal ganglion cell	decreased amount	abnormal	ZDB-PUB-090106-20
OG0001823	ENSDARG00000058538	ENSDARG00000058538.5	ENSDART00000101204	ENSDART00000101204.4	alcamb	activated leukocyte cell adhesion molecule b [Source:ZFIN;Acc:ZDB-GENE-030131-1768]	retinal ganglion cell axon guidance	disrupted	abnormal	ZDB-PUB-090106-20
OG0000058	ENSDARG00000009484	ENSDARG00000009484.9	ENSDART00000109319	ENSDART00000109319.4	arf1	ADP-ribosylation factor 1 [Source:ZFIN;Acc:ZDB-GENE-010724-5]	eye	decreased size	abnormal	ZDB-PUB-090330-11
OG0000058	ENSDARG00000009484	ENSDARG00000009484.9	ENSDART00000109319	ENSDART00000109319.4	arf1	ADP-ribosylation factor 1 [Source:ZFIN;Acc:ZDB-GENE-010724-5]	eye	decreased size	abnormal	ZDB-PUB-090330-11
OG0000058	ENSDARG00000009484	ENSDARG00000009484.9	ENSDART00000109319	ENSDART00000109319.4	arf1	ADP-ribosylation factor 1 [Source:ZFIN;Acc:ZDB-GENE-010724-5]	post-vent region	increased curvature	abnormal	ZDB-PUB-090330-11
OG0000058	ENSDARG00000009484	ENSDARG00000009484.9	ENSDART00000109319	ENSDART00000109319.4	arf1	ADP-ribosylation factor 1 [Source:ZFIN;Acc:ZDB-GENE-010724-5]	post-vent region	increased curvature	abnormal	ZDB-PUB-090330-11
OG0000058	ENSDARG00000009484	ENSDARG00000009484.9	ENSDART00000109319	ENSDART00000109319.4	arf1	ADP-ribosylation factor 1 [Source:ZFIN;Acc:ZDB-GENE-010724-5]	semicircular canal	malformed	abnormal	ZDB-PUB-090330-11
OG0000058	ENSDARG00000009484	ENSDARG00000009484.9	ENSDART00000109319	ENSDART00000109319.4	arf1	ADP-ribosylation factor 1 [Source:ZFIN;Acc:ZDB-GENE-010724-5]	semicircular canal development	disrupted	abnormal	ZDB-PUB-090330-11
OG0000058	ENSDARG00000009484	ENSDARG00000009484.9	ENSDART00000109319	ENSDART00000109319.4	arf1	ADP-ribosylation factor 1 [Source:ZFIN;Acc:ZDB-GENE-010724-5]	semicircular canal development	disrupted	abnormal	ZDB-PUB-090330-11
OG0000058	ENSDARG00000009484	ENSDARG00000009484.9	ENSDART00000109319	ENSDART00000109319.4	arf1	ADP-ribosylation factor 1 [Source:ZFIN;Acc:ZDB-GENE-010724-5]	whole organism	decreased length	abnormal	ZDB-PUB-090330-11
OG0000058	ENSDARG00000009484	ENSDARG00000009484.9	ENSDART00000109319	ENSDART00000109319.4	arf1	ADP-ribosylation factor 1 [Source:ZFIN;Acc:ZDB-GENE-010724-5]	whole organism	decreased length	abnormal	ZDB-PUB-090330-11
OG0009762	ENSDARG00000079015	ENSDARG00000079015.4	ENSDART00000111472	ENSDART00000111472.3	brca2	BRCA2 DNA repair associated [Source:ZFIN;Acc:ZDB-GENE-060510-3]	female gonad development	arrested	abnormal	ZDB-PUB-101027-46
OG0009762	ENSDARG00000079015	ENSDARG00000079015.4	ENSDART00000111472	ENSDART00000111472.3	brca2	BRCA2 DNA repair associated [Source:ZFIN;Acc:ZDB-GENE-060510-3]	female gonad development	arrested	abnormal	ZDB-PUB-101027-46
OG0009762	ENSDARG00000079015	ENSDARG00000079015.4	ENSDART00000111472	ENSDART00000111472.3	brca2	BRCA2 DNA repair associated [Source:ZFIN;Acc:ZDB-GENE-060510-3]	female gonad development	arrested	abnormal	ZDB-PUB-101027-46
OG0009762	ENSDARG00000079015	ENSDARG00000079015.4	ENSDART00000111472	ENSDART00000111472.3	brca2	BRCA2 DNA repair associated [Source:ZFIN;Acc:ZDB-GENE-060510-3]	female organism	absent	abnormal	ZDB-PUB-181213-8
OG0009762	ENSDARG00000079015	ENSDARG00000079015.4	ENSDART00000111472	ENSDART00000111472.3	brca2	BRCA2 DNA repair associated [Source:ZFIN;Acc:ZDB-GENE-060510-3]	female sex determination	arrested	abnormal	ZDB-PUB-101027-46
OG0009762	ENSDARG00000079015	ENSDARG00000079015.4	ENSDART00000111472	ENSDART00000111472.3	brca2	BRCA2 DNA repair associated [Source:ZFIN;Acc:ZDB-GENE-060510-3]	female sex determination	decreased occurrence	abnormal	ZDB-PUB-181213-8
OG0009762	ENSDARG00000079015	ENSDARG00000079015.4	ENSDART00000111472	ENSDART00000111472.3	brca2	BRCA2 DNA repair associated [Source:ZFIN;Acc:ZDB-GENE-060510-3]	heart	edematous	abnormal	ZDB-PUB-170607-8
OG0009762	ENSDARG00000079015	ENSDARG00000079015.4	ENSDART00000111472	ENSDART00000111472.3	brca2	BRCA2 DNA repair associated [Source:ZFIN;Acc:ZDB-GENE-060510-3]	heart	edematous	abnormal	ZDB-PUB-170607-8
OG0009762	ENSDARG00000079015	ENSDARG00000079015.4	ENSDART00000111472	ENSDART00000111472.3	brca2	BRCA2 DNA repair associated [Source:ZFIN;Acc:ZDB-GENE-060510-3]	heart	edematous	abnormal	ZDB-PUB-170607-8
OG0009762	ENSDARG00000079015	ENSDARG00000079015.4	ENSDART00000111472	ENSDART00000111472.3	brca2	BRCA2 DNA repair associated [Source:ZFIN;Acc:ZDB-GENE-060510-3]	interrenal primordium	increased amount	abnormal	ZDB-PUB-180502-5
OG0009762	ENSDARG00000079015	ENSDARG00000079015.4	ENSDART00000111472	ENSDART00000111472.3	brca2	BRCA2 DNA repair associated [Source:ZFIN;Acc:ZDB-GENE-060510-3]	interrenal primordium	increased size	abnormal	ZDB-PUB-170607-8
OG0009762	ENSDARG00000079015	ENSDARG00000079015.4	ENSDART00000111472	ENSDART00000111472.3	brca2	BRCA2 DNA repair associated [Source:ZFIN;Acc:ZDB-GENE-060510-3]	interrenal primordium	increased size	abnormal	ZDB-PUB-170607-8
OG0009762	ENSDARG00000079015	ENSDARG00000079015.4	ENSDART00000111472	ENSDART00000111472.3	brca2	BRCA2 DNA repair associated [Source:ZFIN;Acc:ZDB-GENE-060510-3]	interrenal primordium	increased size	abnormal	ZDB-PUB-170607-8
OG0009762	ENSDARG00000079015	ENSDARG00000079015.4	ENSDART00000111472	ENSDART00000111472.3	brca2	BRCA2 DNA repair associated [Source:ZFIN;Acc:ZDB-GENE-060510-3]	interrenal primordium	increased size	abnormal	ZDB-PUB-170607-8
OG0009762	ENSDARG00000079015	ENSDARG00000079015.4	ENSDART00000111472	ENSDART00000111472.3	brca2	BRCA2 DNA repair associated [Source:ZFIN;Acc:ZDB-GENE-060510-3]	interrenal primordium	increased size	abnormal	ZDB-PUB-170607-8
OG0009762	ENSDARG00000079015	ENSDARG00000079015.4	ENSDART00000111472	ENSDART00000111472.3	brca2	BRCA2 DNA repair associated [Source:ZFIN;Acc:ZDB-GENE-060510-3]	interrenal primordium	increased distribution	abnormal	ZDB-PUB-170607-8
OG0009762	ENSDARG00000079015	ENSDARG00000079015.4	ENSDART00000111472	ENSDART00000111472.3	brca2	BRCA2 DNA repair associated [Source:ZFIN;Acc:ZDB-GENE-060510-3]	interrenal primordium	increased distribution	abnormal	ZDB-PUB-170607-8
OG0009762	ENSDARG00000079015	ENSDARG00000079015.4	ENSDART00000111472	ENSDART00000111472.3	brca2	BRCA2 DNA repair associated [Source:ZFIN;Acc:ZDB-GENE-060510-3]	interrenal primordium	increased amount	abnormal	ZDB-PUB-170607-8
OG0009762	ENSDARG00000079015	ENSDARG00000079015.4	ENSDART00000111472	ENSDART00000111472.3	brca2	BRCA2 DNA repair associated [Source:ZFIN;Acc:ZDB-GENE-060510-3]	interrenal primordium	increased distribution	abnormal	ZDB-PUB-170607-8
OG0009762	ENSDARG00000079015	ENSDARG00000079015.4	ENSDART00000111472	ENSDART00000111472.3	brca2	BRCA2 DNA repair associated [Source:ZFIN;Acc:ZDB-GENE-060510-3]	interrenal primordium	increased amount	abnormal	ZDB-PUB-170607-8
OG0009762	ENSDARG00000079015	ENSDARG00000079015.4	ENSDART00000111472	ENSDART00000111472.3	brca2	BRCA2 DNA repair associated [Source:ZFIN;Acc:ZDB-GENE-060510-3]	interrenal primordium	increased distribution	abnormal	ZDB-PUB-170607-8
OG0009762	ENSDARG00000079015	ENSDARG00000079015.4	ENSDART00000111472	ENSDART00000111472.3	brca2	BRCA2 DNA repair associated [Source:ZFIN;Acc:ZDB-GENE-060510-3]	interrenal primordium	increased amount	abnormal	ZDB-PUB-170607-8
OG0009762	ENSDARG00000079015	ENSDARG00000079015.4	ENSDART00000111472	ENSDART00000111472.3	brca2	BRCA2 DNA repair associated [Source:ZFIN;Acc:ZDB-GENE-060510-3]	interrenal primordium	increased size	abnormal	ZDB-PUB-170607-8
OG0009762	ENSDARG00000079015	ENSDARG00000079015.4	ENSDART00000111472	ENSDART00000111472.3	brca2	BRCA2 DNA repair associated [Source:ZFIN;Acc:ZDB-GENE-060510-3]	male meiotic nuclear division	arrested	abnormal	ZDB-PUB-101027-46
OG0009762	ENSDARG00000079015	ENSDARG00000079015.4	ENSDART00000111472	ENSDART00000111472.3	brca2	BRCA2 DNA repair associated [Source:ZFIN;Acc:ZDB-GENE-060510-3]	male organism	increased amount	abnormal	ZDB-PUB-181213-8
OG0009762	ENSDARG00000079015	ENSDARG00000079015.4	ENSDART00000111472	ENSDART00000111472.3	brca2	BRCA2 DNA repair associated [Source:ZFIN;Acc:ZDB-GENE-060510-3]	male organism	decreased fertility	abnormal	ZDB-PUB-181213-8
OG0009762	ENSDARG00000079015	ENSDARG00000079015.4	ENSDART00000111472	ENSDART00000111472.3	brca2	BRCA2 DNA repair associated [Source:ZFIN;Acc:ZDB-GENE-060510-3]	male sex determination	increased occurrence	abnormal	ZDB-PUB-181213-8
OG0009762	ENSDARG00000079015	ENSDARG00000079015.4	ENSDART00000111472	ENSDART00000111472.3	brca2	BRCA2 DNA repair associated [Source:ZFIN;Acc:ZDB-GENE-060510-3]	ovary	absent	abnormal	ZDB-PUB-101027-46
OG0009762	ENSDARG00000079015	ENSDARG00000079015.4	ENSDART00000111472	ENSDART00000111472.3	brca2	BRCA2 DNA repair associated [Source:ZFIN;Acc:ZDB-GENE-060510-3]	pericardium	edematous	abnormal	ZDB-PUB-180502-5
OG0009762	ENSDARG00000079015	ENSDARG00000079015.4	ENSDART00000111472	ENSDART00000111472.3	brca2	BRCA2 DNA repair associated [Source:ZFIN;Acc:ZDB-GENE-060510-3]	pleuroperitoneal cavity	edematous	abnormal	ZDB-PUB-180502-5
OG0009762	ENSDARG00000079015	ENSDARG00000079015.4	ENSDART00000111472	ENSDART00000111472.3	brca2	BRCA2 DNA repair associated [Source:ZFIN;Acc:ZDB-GENE-060510-3]	podocyte	absent	abnormal	ZDB-PUB-180502-5
OG0009762	ENSDARG00000079015	ENSDARG00000079015.4	ENSDART00000111472	ENSDART00000111472.3	brca2	BRCA2 DNA repair associated [Source:ZFIN;Acc:ZDB-GENE-060510-3]	podocyte	decreased amount	abnormal	ZDB-PUB-180502-5
OG0009762	ENSDARG00000079015	ENSDARG00000079015.4	ENSDART00000111472	ENSDART00000111472.3	brca2	BRCA2 DNA repair associated [Source:ZFIN;Acc:ZDB-GENE-060510-3]	podocyte	absent	abnormal	ZDB-PUB-180502-5
OG0009762	ENSDARG00000079015	ENSDARG00000079015.4	ENSDART00000111472	ENSDART00000111472.3	brca2	BRCA2 DNA repair associated [Source:ZFIN;Acc:ZDB-GENE-060510-3]	podocyte	absent	abnormal	ZDB-PUB-180502-5
OG0009762	ENSDARG00000079015	ENSDARG00000079015.4	ENSDART00000111472	ENSDART00000111472.3	brca2	BRCA2 DNA repair associated [Source:ZFIN;Acc:ZDB-GENE-060510-3]	podocyte	absent	abnormal	ZDB-PUB-180502-5
OG0009762	ENSDARG00000079015	ENSDARG00000079015.4	ENSDART00000111472	ENSDART00000111472.3	brca2	BRCA2 DNA repair associated [Source:ZFIN;Acc:ZDB-GENE-060510-3]	pronephric glomerulus development	decreased occurrence	abnormal	ZDB-PUB-170607-8
OG0009762	ENSDARG00000079015	ENSDARG00000079015.4	ENSDART00000111472	ENSDART00000111472.3	brca2	BRCA2 DNA repair associated [Source:ZFIN;Acc:ZDB-GENE-060510-3]	pronephric glomerulus development	decreased occurrence	abnormal	ZDB-PUB-170607-8
OG0009762	ENSDARG00000079015	ENSDARG00000079015.4	ENSDART00000111472	ENSDART00000111472.3	brca2	BRCA2 DNA repair associated [Source:ZFIN;Acc:ZDB-GENE-060510-3]	pronephric glomerulus development	decreased occurrence	abnormal	ZDB-PUB-170607-8
OG0009762	ENSDARG00000079015	ENSDARG00000079015.4	ENSDART00000111472	ENSDART00000111472.3	brca2	BRCA2 DNA repair associated [Source:ZFIN;Acc:ZDB-GENE-060510-3]	pronephric glomerulus development	decreased occurrence	abnormal	ZDB-PUB-170607-8
OG0009762	ENSDARG00000079015	ENSDARG00000079015.4	ENSDART00000111472	ENSDART00000111472.3	brca2	BRCA2 DNA repair associated [Source:ZFIN;Acc:ZDB-GENE-060510-3]	pronephric glomerulus development	decreased occurrence	abnormal	ZDB-PUB-170607-8
OG0009762	ENSDARG00000079015	ENSDARG00000079015.4	ENSDART00000111472	ENSDART00000111472.3	brca2	BRCA2 DNA repair associated [Source:ZFIN;Acc:ZDB-GENE-060510-3]	pronephric glomerulus development	decreased occurrence	abnormal	ZDB-PUB-170607-8
OG0009762	ENSDARG00000079015	ENSDARG00000079015.4	ENSDART00000111472	ENSDART00000111472.3	brca2	BRCA2 DNA repair associated [Source:ZFIN;Acc:ZDB-GENE-060510-3]	pronephric glomerulus development	decreased occurrence	abnormal	ZDB-PUB-170607-8
OG0009762	ENSDARG00000079015	ENSDARG00000079015.4	ENSDART00000111472	ENSDART00000111472.3	brca2	BRCA2 DNA repair associated [Source:ZFIN;Acc:ZDB-GENE-060510-3]	pronephric glomerulus development	decreased occurrence	abnormal	ZDB-PUB-170607-8
OG0009762	ENSDARG00000079015	ENSDARG00000079015.4	ENSDART00000111472	ENSDART00000111472.3	brca2	BRCA2 DNA repair associated [Source:ZFIN;Acc:ZDB-GENE-060510-3]	pronephric glomerulus development	decreased occurrence	abnormal	ZDB-PUB-170607-8
OG0009762	ENSDARG00000079015	ENSDARG00000079015.4	ENSDART00000111472	ENSDART00000111472.3	brca2	BRCA2 DNA repair associated [Source:ZFIN;Acc:ZDB-GENE-060510-3]	pronephric glomerulus development	decreased occurrence	abnormal	ZDB-PUB-170607-8
OG0009762	ENSDARG00000079015	ENSDARG00000079015.4	ENSDART00000111472	ENSDART00000111472.3	brca2	BRCA2 DNA repair associated [Source:ZFIN;Acc:ZDB-GENE-060510-3]	pronephric podocyte	decreased amount	abnormal	ZDB-PUB-170607-8
OG0009762	ENSDARG00000079015	ENSDARG00000079015.4	ENSDART00000111472	ENSDART00000111472.3	brca2	BRCA2 DNA repair associated [Source:ZFIN;Acc:ZDB-GENE-060510-3]	pronephric podocyte	absent	abnormal	ZDB-PUB-170607-8
OG0009762	ENSDARG00000079015	ENSDARG00000079015.4	ENSDART00000111472	ENSDART00000111472.3	brca2	BRCA2 DNA repair associated [Source:ZFIN;Acc:ZDB-GENE-060510-3]	pronephric podocyte	absent	abnormal	ZDB-PUB-170607-8
OG0009762	ENSDARG00000079015	ENSDARG00000079015.4	ENSDART00000111472	ENSDART00000111472.3	brca2	BRCA2 DNA repair associated [Source:ZFIN;Acc:ZDB-GENE-060510-3]	pronephric podocyte	decreased amount	abnormal	ZDB-PUB-170607-8
OG0009762	ENSDARG00000079015	ENSDARG00000079015.4	ENSDART00000111472	ENSDART00000111472.3	brca2	BRCA2 DNA repair associated [Source:ZFIN;Acc:ZDB-GENE-060510-3]	pronephric podocyte	decreased amount	abnormal	ZDB-PUB-170607-8
OG0009762	ENSDARG00000079015	ENSDARG00000079015.4	ENSDART00000111472	ENSDART00000111472.3	brca2	BRCA2 DNA repair associated [Source:ZFIN;Acc:ZDB-GENE-060510-3]	pronephric podocyte	decreased amount	abnormal	ZDB-PUB-170607-8
OG0009762	ENSDARG00000079015	ENSDARG00000079015.4	ENSDART00000111472	ENSDART00000111472.3	brca2	BRCA2 DNA repair associated [Source:ZFIN;Acc:ZDB-GENE-060510-3]	pronephric podocyte	decreased amount	abnormal	ZDB-PUB-170607-8
OG0009762	ENSDARG00000079015	ENSDARG00000079015.4	ENSDART00000111472	ENSDART00000111472.3	brca2	BRCA2 DNA repair associated [Source:ZFIN;Acc:ZDB-GENE-060510-3]	pronephric podocyte	decreased amount	abnormal	ZDB-PUB-170607-8
OG0009762	ENSDARG00000079015	ENSDARG00000079015.4	ENSDART00000111472	ENSDART00000111472.3	brca2	BRCA2 DNA repair associated [Source:ZFIN;Acc:ZDB-GENE-060510-3]	pronephric podocyte	absent	abnormal	ZDB-PUB-170607-8
OG0009762	ENSDARG00000079015	ENSDARG00000079015.4	ENSDART00000111472	ENSDART00000111472.3	brca2	BRCA2 DNA repair associated [Source:ZFIN;Acc:ZDB-GENE-060510-3]	pronephric podocyte	absent	abnormal	ZDB-PUB-170607-8
OG0009762	ENSDARG00000079015	ENSDARG00000079015.4	ENSDART00000111472	ENSDART00000111472.3	brca2	BRCA2 DNA repair associated [Source:ZFIN;Acc:ZDB-GENE-060510-3]	pronephric podocyte	absent	abnormal	ZDB-PUB-170607-8
OG0009762	ENSDARG00000079015	ENSDARG00000079015.4	ENSDART00000111472	ENSDART00000111472.3	brca2	BRCA2 DNA repair associated [Source:ZFIN;Acc:ZDB-GENE-060510-3]	pronephric podocyte	absent	abnormal	ZDB-PUB-170607-8
OG0009762	ENSDARG00000079015	ENSDARG00000079015.4	ENSDART00000111472	ENSDART00000111472.3	brca2	BRCA2 DNA repair associated [Source:ZFIN;Acc:ZDB-GENE-060510-3]	pronephric podocyte	decreased amount	abnormal	ZDB-PUB-170607-8
OG0009762	ENSDARG00000079015	ENSDARG00000079015.4	ENSDART00000111472	ENSDART00000111472.3	brca2	BRCA2 DNA repair associated [Source:ZFIN;Acc:ZDB-GENE-060510-3]	pronephric podocyte	absent	abnormal	ZDB-PUB-170607-8
OG0009762	ENSDARG00000079015	ENSDARG00000079015.4	ENSDART00000111472	ENSDART00000111472.3	brca2	BRCA2 DNA repair associated [Source:ZFIN;Acc:ZDB-GENE-060510-3]	pronephric podocyte	absent	abnormal	ZDB-PUB-170607-8
OG0009762	ENSDARG00000079015	ENSDARG00000079015.4	ENSDART00000111472	ENSDART00000111472.3	brca2	BRCA2 DNA repair associated [Source:ZFIN;Acc:ZDB-GENE-060510-3]	pronephric podocyte	decreased amount	abnormal	ZDB-PUB-170607-8
OG0009762	ENSDARG00000079015	ENSDARG00000079015.4	ENSDART00000111472	ENSDART00000111472.3	brca2	BRCA2 DNA repair associated [Source:ZFIN;Acc:ZDB-GENE-060510-3]	pronephric podocyte	decreased amount	abnormal	ZDB-PUB-170607-8
OG0009762	ENSDARG00000079015	ENSDARG00000079015.4	ENSDART00000111472	ENSDART00000111472.3	brca2	BRCA2 DNA repair associated [Source:ZFIN;Acc:ZDB-GENE-060510-3]	pronephric podocyte	decreased amount	abnormal	ZDB-PUB-170607-8
OG0009762	ENSDARG00000079015	ENSDARG00000079015.4	ENSDART00000111472	ENSDART00000111472.3	brca2	BRCA2 DNA repair associated [Source:ZFIN;Acc:ZDB-GENE-060510-3]	pronephric podocyte	decreased amount	abnormal	ZDB-PUB-170607-8
OG0009762	ENSDARG00000079015	ENSDARG00000079015.4	ENSDART00000111472	ENSDART00000111472.3	brca2	BRCA2 DNA repair associated [Source:ZFIN;Acc:ZDB-GENE-060510-3]	pronephric podocyte	absent	abnormal	ZDB-PUB-170607-8
OG0009762	ENSDARG00000079015	ENSDARG00000079015.4	ENSDART00000111472	ENSDART00000111472.3	brca2	BRCA2 DNA repair associated [Source:ZFIN;Acc:ZDB-GENE-060510-3]	pronephric podocyte	absent	abnormal	ZDB-PUB-170607-8
OG0009762	ENSDARG00000079015	ENSDARG00000079015.4	ENSDART00000111472	ENSDART00000111472.3	brca2	BRCA2 DNA repair associated [Source:ZFIN;Acc:ZDB-GENE-060510-3]	pronephros	lacks parts or has fewer parts of type	abnormal	ZDB-PUB-170607-8
OG0009762	ENSDARG00000079015	ENSDARG00000079015.4	ENSDART00000111472	ENSDART00000111472.3	brca2	BRCA2 DNA repair associated [Source:ZFIN;Acc:ZDB-GENE-060510-3]	pronephros	lacks parts or has fewer parts of type	abnormal	ZDB-PUB-170607-8
OG0009762	ENSDARG00000079015	ENSDARG00000079015.4	ENSDART00000111472	ENSDART00000111472.3	brca2	BRCA2 DNA repair associated [Source:ZFIN;Acc:ZDB-GENE-060510-3]	pronephros	lacks parts or has fewer parts of type	abnormal	ZDB-PUB-170607-8
OG0009762	ENSDARG00000079015	ENSDARG00000079015.4	ENSDART00000111472	ENSDART00000111472.3	brca2	BRCA2 DNA repair associated [Source:ZFIN;Acc:ZDB-GENE-060510-3]	pronephros	lacks parts or has fewer parts of type	abnormal	ZDB-PUB-170607-8
OG0009762	ENSDARG00000079015	ENSDARG00000079015.4	ENSDART00000111472	ENSDART00000111472.3	brca2	BRCA2 DNA repair associated [Source:ZFIN;Acc:ZDB-GENE-060510-3]	pronephros	lacks parts or has fewer parts of type	abnormal	ZDB-PUB-170607-8
OG0009762	ENSDARG00000079015	ENSDARG00000079015.4	ENSDART00000111472	ENSDART00000111472.3	brca2	BRCA2 DNA repair associated [Source:ZFIN;Acc:ZDB-GENE-060510-3]	pronephros	lacks parts or has fewer parts of type	abnormal	ZDB-PUB-170607-8
OG0009762	ENSDARG00000079015	ENSDARG00000079015.4	ENSDART00000111472	ENSDART00000111472.3	brca2	BRCA2 DNA repair associated [Source:ZFIN;Acc:ZDB-GENE-060510-3]	pronephros	decreased occurrence	abnormal	ZDB-PUB-170607-8
OG0009762	ENSDARG00000079015	ENSDARG00000079015.4	ENSDART00000111472	ENSDART00000111472.3	brca2	BRCA2 DNA repair associated [Source:ZFIN;Acc:ZDB-GENE-060510-3]	pronephros	lacks all parts of type	abnormal	ZDB-PUB-170607-8
OG0009762	ENSDARG00000079015	ENSDARG00000079015.4	ENSDART00000111472	ENSDART00000111472.3	brca2	BRCA2 DNA repair associated [Source:ZFIN;Acc:ZDB-GENE-060510-3]	pronephros	lacks all parts of type	abnormal	ZDB-PUB-170607-8
OG0009762	ENSDARG00000079015	ENSDARG00000079015.4	ENSDART00000111472	ENSDART00000111472.3	brca2	BRCA2 DNA repair associated [Source:ZFIN;Acc:ZDB-GENE-060510-3]	pronephros	decreased occurrence	abnormal	ZDB-PUB-170607-8
OG0009762	ENSDARG00000079015	ENSDARG00000079015.4	ENSDART00000111472	ENSDART00000111472.3	brca2	BRCA2 DNA repair associated [Source:ZFIN;Acc:ZDB-GENE-060510-3]	spermatocyte	apoptotic	abnormal	ZDB-PUB-101027-46
OG0009762	ENSDARG00000079015	ENSDARG00000079015.4	ENSDART00000111472	ENSDART00000111472.3	brca2	BRCA2 DNA repair associated [Source:ZFIN;Acc:ZDB-GENE-060510-3]	spermatocyte	apoptotic	abnormal	ZDB-PUB-101027-46
OG0009762	ENSDARG00000079015	ENSDARG00000079015.4	ENSDART00000111472	ENSDART00000111472.3	brca2	BRCA2 DNA repair associated [Source:ZFIN;Acc:ZDB-GENE-060510-3]	spermatogenesis	arrested	abnormal	ZDB-PUB-101027-46
OG0009762	ENSDARG00000079015	ENSDARG00000079015.4	ENSDART00000111472	ENSDART00000111472.3	brca2	BRCA2 DNA repair associated [Source:ZFIN;Acc:ZDB-GENE-060510-3]	testis	neoplastic	abnormal	ZDB-PUB-101027-46
OG0009762	ENSDARG00000079015	ENSDARG00000079015.4	ENSDART00000111472	ENSDART00000111472.3	brca2	BRCA2 DNA repair associated [Source:ZFIN;Acc:ZDB-GENE-060510-3]	testis	degeneration	abnormal	ZDB-PUB-101027-46
OG0009762	ENSDARG00000079015	ENSDARG00000079015.4	ENSDART00000111472	ENSDART00000111472.3	brca2	BRCA2 DNA repair associated [Source:ZFIN;Acc:ZDB-GENE-060510-3]	testis	hyperplastic	abnormal	ZDB-PUB-101027-46
OG0009762	ENSDARG00000079015	ENSDARG00000079015.4	ENSDART00000111472	ENSDART00000111472.3	brca2	BRCA2 DNA repair associated [Source:ZFIN;Acc:ZDB-GENE-060510-3]	testis	has fewer parts of type	abnormal	ZDB-PUB-101027-46
OG0009762	ENSDARG00000079015	ENSDARG00000079015.4	ENSDART00000111472	ENSDART00000111472.3	brca2	BRCA2 DNA repair associated [Source:ZFIN;Acc:ZDB-GENE-060510-3]	testis	absent	abnormal	ZDB-PUB-181213-8
OG0009762	ENSDARG00000079015	ENSDARG00000079015.4	ENSDART00000111472	ENSDART00000111472.3	brca2	BRCA2 DNA repair associated [Source:ZFIN;Acc:ZDB-GENE-060510-3]	whole organism	decreased occurrence	abnormal	ZDB-PUB-170607-8
OG0009762	ENSDARG00000079015	ENSDARG00000079015.4	ENSDART00000111472	ENSDART00000111472.3	brca2	BRCA2 DNA repair associated [Source:ZFIN;Acc:ZDB-GENE-060510-3]	whole organism	increased distribution	abnormal	ZDB-PUB-170607-8
OG0009762	ENSDARG00000079015	ENSDARG00000079015.4	ENSDART00000111472	ENSDART00000111472.3	brca2	BRCA2 DNA repair associated [Source:ZFIN;Acc:ZDB-GENE-060510-3]	whole organism	increased amount	abnormal	ZDB-PUB-170607-8
OG0009762	ENSDARG00000079015	ENSDARG00000079015.4	ENSDART00000111472	ENSDART00000111472.3	brca2	BRCA2 DNA repair associated [Source:ZFIN;Acc:ZDB-GENE-060510-3]	whole organism	decreased male fertility	abnormal	ZDB-PUB-181213-8
OG0000295	ENSDARG00000012694	ENSDARG00000012694.9	ENSDART00000052688	ENSDART00000052688.7	c3a.1	complement component c3a, duplicate 1 [Source:ZFIN;Acc:ZDB-GENE-990415-35]	embryo development	disrupted	abnormal	ZDB-PUB-140614-2
OG0000295	ENSDARG00000012694	ENSDARG00000012694.9	ENSDART00000052688	ENSDART00000052688.7	c3a.1	complement component c3a, duplicate 1 [Source:ZFIN;Acc:ZDB-GENE-990415-35]	neutrophil migration	decreased rate	abnormal	ZDB-PUB-201002-161
OG0000295	ENSDARG00000012694	ENSDARG00000012694.9	ENSDART00000052688	ENSDART00000052688.7	c3a.1	complement component c3a, duplicate 1 [Source:ZFIN;Acc:ZDB-GENE-990415-35]	whole organism	decreased amount	abnormal	ZDB-PUB-201002-161
OG0000295	ENSDARG00000012694	ENSDARG00000012694.9	ENSDART00000052688	ENSDART00000052688.7	c3a.1	complement component c3a, duplicate 1 [Source:ZFIN;Acc:ZDB-GENE-990415-35]	whole organism	decreased amount	abnormal	ZDB-PUB-201002-161
OG0000295	ENSDARG00000012694	ENSDARG00000012694.9	ENSDART00000052688	ENSDART00000052688.7	c3a.1	complement component c3a, duplicate 1 [Source:ZFIN;Acc:ZDB-GENE-990415-35]	whole organism	increased amount	abnormal	ZDB-PUB-201002-161
OG0000295	ENSDARG00000012694	ENSDARG00000012694.9	ENSDART00000052688	ENSDART00000052688.7	c3a.1	complement component c3a, duplicate 1 [Source:ZFIN;Acc:ZDB-GENE-990415-35]	whole organism	malformed	abnormal	ZDB-PUB-140614-2
OG0004072	ENSDARG00000077881	ENSDARG00000077881.5	ENSDART00000111028	ENSDART00000111028.3	chl1a	cell adhesion molecule L1-like a [Source:ZFIN;Acc:ZDB-GENE-090313-201]	pericardium	edematous	abnormal	ZDB-PUB-200910-9
OG0004072	ENSDARG00000077881	ENSDARG00000077881.5	ENSDART00000111028	ENSDART00000111028.3	chl1a	cell adhesion molecule L1-like a [Source:ZFIN;Acc:ZDB-GENE-090313-201]	Reissner's fiber	absent	abnormal	ZDB-PUB-200910-9
OG0004072	ENSDARG00000077881	ENSDARG00000077881.5	ENSDART00000111028	ENSDART00000111028.3	chl1a	cell adhesion molecule L1-like a [Source:ZFIN;Acc:ZDB-GENE-090313-201]	Reissner's fiber	partially broken	abnormal	ZDB-PUB-200910-9
OG0004072	ENSDARG00000077881	ENSDARG00000077881.5	ENSDART00000111028	ENSDART00000111028.3	chl1a	cell adhesion molecule L1-like a [Source:ZFIN;Acc:ZDB-GENE-090313-201]	Reissner's fiber	partially broken	abnormal	ZDB-PUB-200910-9
OG0004072	ENSDARG00000077881	ENSDARG00000077881.5	ENSDART00000111028	ENSDART00000111028.3	chl1a	cell adhesion molecule L1-like a [Source:ZFIN;Acc:ZDB-GENE-090313-201]	Reissner's fiber	absent	abnormal	ZDB-PUB-200910-9
OG0004072	ENSDARG00000077881	ENSDARG00000077881.5	ENSDART00000111028	ENSDART00000111028.3	chl1a	cell adhesion molecule L1-like a [Source:ZFIN;Acc:ZDB-GENE-090313-201]	subcommissural organ	morphology	abnormal	ZDB-PUB-200910-9
OG0004072	ENSDARG00000077881	ENSDARG00000077881.5	ENSDART00000111028	ENSDART00000111028.3	chl1a	cell adhesion molecule L1-like a [Source:ZFIN;Acc:ZDB-GENE-090313-201]	trunk	curled	abnormal	ZDB-PUB-200910-9
OG0004072	ENSDARG00000077881	ENSDARG00000077881.5	ENSDART00000111028	ENSDART00000111028.3	chl1a	cell adhesion molecule L1-like a [Source:ZFIN;Acc:ZDB-GENE-090313-201]	trunk	curled	abnormal	ZDB-PUB-200910-9
OG0004072	ENSDARG00000077881	ENSDARG00000077881.5	ENSDART00000111028	ENSDART00000111028.3	chl1a	cell adhesion molecule L1-like a [Source:ZFIN;Acc:ZDB-GENE-090313-201]	trunk	curled	abnormal	ZDB-PUB-200910-9
OG0004072	ENSDARG00000077881	ENSDARG00000077881.5	ENSDART00000111028	ENSDART00000111028.3	chl1a	cell adhesion molecule L1-like a [Source:ZFIN;Acc:ZDB-GENE-090313-201]	trunk	curled	abnormal	ZDB-PUB-200910-9
OG0004072	ENSDARG00000077881	ENSDARG00000077881.5	ENSDART00000111028	ENSDART00000111028.3	chl1a	cell adhesion molecule L1-like a [Source:ZFIN;Acc:ZDB-GENE-090313-201]	ventricular system	swollen	abnormal	ZDB-PUB-200910-9
OG0004072	ENSDARG00000077881	ENSDARG00000077881.5	ENSDART00000111028	ENSDART00000111028.3	chl1a	cell adhesion molecule L1-like a [Source:ZFIN;Acc:ZDB-GENE-090313-201]	ventricular system	accumulation	abnormal	ZDB-PUB-200910-9
OG0004072	ENSDARG00000077881	ENSDARG00000077881.5	ENSDART00000111028	ENSDART00000111028.3	chl1a	cell adhesion molecule L1-like a [Source:ZFIN;Acc:ZDB-GENE-090313-201]	ventricular system	swollen	abnormal	ZDB-PUB-200910-9
OG0004072	ENSDARG00000077881	ENSDARG00000077881.5	ENSDART00000111028	ENSDART00000111028.3	chl1a	cell adhesion molecule L1-like a [Source:ZFIN;Acc:ZDB-GENE-090313-201]	ventricular system	swollen	abnormal	ZDB-PUB-200910-9
OG0004072	ENSDARG00000077881	ENSDARG00000077881.5	ENSDART00000111028	ENSDART00000111028.3	chl1a	cell adhesion molecule L1-like a [Source:ZFIN;Acc:ZDB-GENE-090313-201]	ventricular system	accumulation	abnormal	ZDB-PUB-200910-9
OG0004072	ENSDARG00000077881	ENSDARG00000077881.5	ENSDART00000111028	ENSDART00000111028.3	chl1a	cell adhesion molecule L1-like a [Source:ZFIN;Acc:ZDB-GENE-090313-201]	ventricular system	accumulation	abnormal	ZDB-PUB-200910-9
OG0004072	ENSDARG00000077881	ENSDARG00000077881.5	ENSDART00000111028	ENSDART00000111028.3	chl1a	cell adhesion molecule L1-like a [Source:ZFIN;Acc:ZDB-GENE-090313-201]	ventricular system	accumulation	abnormal	ZDB-PUB-200910-9
OG0004072	ENSDARG00000077881	ENSDARG00000077881.5	ENSDART00000111028	ENSDART00000111028.3	chl1a	cell adhesion molecule L1-like a [Source:ZFIN;Acc:ZDB-GENE-090313-201]	ventricular system	swollen	abnormal	ZDB-PUB-200910-9
OG0004072	ENSDARG00000077881	ENSDARG00000077881.5	ENSDART00000111028	ENSDART00000111028.3	chl1a	cell adhesion molecule L1-like a [Source:ZFIN;Acc:ZDB-GENE-090313-201]	ventricular system	accumulation	abnormal	ZDB-PUB-200910-9
OG0004072	ENSDARG00000077881	ENSDARG00000077881.5	ENSDART00000111028	ENSDART00000111028.3	chl1a	cell adhesion molecule L1-like a [Source:ZFIN;Acc:ZDB-GENE-090313-201]	ventricular system	swollen	abnormal	ZDB-PUB-200910-9
OG0000135	ENSDARG00000020850	ENSDARG00000020850.8	ENSDART00000023156	ENSDART00000023156.7	eef1a1l1	eukaryotic translation elongation factor 1 alpha 1, like 2 [Source:ZFIN;Acc:ZDB-GENE-050706-188]	eye	decreased size	abnormal	ZDB-PUB-040708-1
OG0000135	ENSDARG00000020850	ENSDARG00000020850.8	ENSDART00000023156	ENSDART00000023156.7	eef1a1l1	eukaryotic translation elongation factor 1 alpha 1, like 2 [Source:ZFIN;Acc:ZDB-GENE-050706-188]	eye	decreased size	abnormal	ZDB-PUB-060503-2
OG0000135	ENSDARG00000020850	ENSDARG00000020850.8	ENSDART00000023156	ENSDART00000023156.7	eef1a1l1	eukaryotic translation elongation factor 1 alpha 1, like 2 [Source:ZFIN;Acc:ZDB-GENE-050706-188]	head	decreased size	abnormal	ZDB-PUB-040708-1
OG0000135	ENSDARG00000020850	ENSDARG00000020850.8	ENSDART00000023156	ENSDART00000023156.7	eef1a1l1	eukaryotic translation elongation factor 1 alpha 1, like 2 [Source:ZFIN;Acc:ZDB-GENE-050706-188]	sensory system	quality	abnormal	ZDB-PUB-060503-2
OG0000135	ENSDARG00000020850	ENSDARG00000020850.8	ENSDART00000023156	ENSDART00000023156.7	eef1a1l1	eukaryotic translation elongation factor 1 alpha 1, like 2 [Source:ZFIN;Acc:ZDB-GENE-050706-188]	whole organism	necrotic	abnormal	ZDB-PUB-040708-1
OG0000135	ENSDARG00000020850	ENSDARG00000020850.8	ENSDART00000023156	ENSDART00000023156.7	eef1a1l1	eukaryotic translation elongation factor 1 alpha 1, like 2 [Source:ZFIN;Acc:ZDB-GENE-050706-188]	yolk	circular	abnormal	ZDB-PUB-040708-1
OG0000135	ENSDARG00000006838	ENSDARG00000006838.7	ENSDART00000010119	ENSDART00000010119.7	eef1a2	eukaryotic translation elongation factor 1 alpha 2 [Source:ZFIN;Acc:ZDB-GENE-040718-64]	atrium	increased size	abnormal	ZDB-PUB-170916-10
OG0000135	ENSDARG00000006838	ENSDARG00000006838.7	ENSDART00000010119	ENSDART00000010119.7	eef1a2	eukaryotic translation elongation factor 1 alpha 2 [Source:ZFIN;Acc:ZDB-GENE-040718-64]	atrium	increased size	abnormal	ZDB-PUB-170916-10
OG0000135	ENSDARG00000111569	ENSDARG00000111569.1	ENSDART00000180145	ENSDART00000180145.1	eef1a2	eukaryotic translation elongation factor 1 alpha 2 [Source:ZFIN;Acc:ZDB-GENE-040718-64]	atrium	increased size	abnormal	ZDB-PUB-170916-10
OG0000135	ENSDARG00000111569	ENSDARG00000111569.1	ENSDART00000180145	ENSDART00000180145.1	eef1a2	eukaryotic translation elongation factor 1 alpha 2 [Source:ZFIN;Acc:ZDB-GENE-040718-64]	atrium	increased size	abnormal	ZDB-PUB-170916-10
OG0000135	ENSDARG00000006838	ENSDARG00000006838.7	ENSDART00000010119	ENSDART00000010119.7	eef1a2	eukaryotic translation elongation factor 1 alpha 2 [Source:ZFIN;Acc:ZDB-GENE-040718-64]	brain	decreased amount	abnormal	ZDB-PUB-200118-22
OG0000135	ENSDARG00000006838	ENSDARG00000006838.7	ENSDART00000010119	ENSDART00000010119.7	eef1a2	eukaryotic translation elongation factor 1 alpha 2 [Source:ZFIN;Acc:ZDB-GENE-040718-64]	brain	decreased amount	abnormal	ZDB-PUB-200118-22
OG0000135	ENSDARG00000006838	ENSDARG00000006838.7	ENSDART00000010119	ENSDART00000010119.7	eef1a2	eukaryotic translation elongation factor 1 alpha 2 [Source:ZFIN;Acc:ZDB-GENE-040718-64]	brain	decreased amount	abnormal	ZDB-PUB-200118-22
OG0000135	ENSDARG00000111569	ENSDARG00000111569.1	ENSDART00000180145	ENSDART00000180145.1	eef1a2	eukaryotic translation elongation factor 1 alpha 2 [Source:ZFIN;Acc:ZDB-GENE-040718-64]	brain	decreased amount	abnormal	ZDB-PUB-200118-22
OG0000135	ENSDARG00000111569	ENSDARG00000111569.1	ENSDART00000180145	ENSDART00000180145.1	eef1a2	eukaryotic translation elongation factor 1 alpha 2 [Source:ZFIN;Acc:ZDB-GENE-040718-64]	brain	decreased amount	abnormal	ZDB-PUB-200118-22
OG0000135	ENSDARG00000111569	ENSDARG00000111569.1	ENSDART00000180145	ENSDART00000180145.1	eef1a2	eukaryotic translation elongation factor 1 alpha 2 [Source:ZFIN;Acc:ZDB-GENE-040718-64]	brain	decreased amount	abnormal	ZDB-PUB-200118-22
OG0000135	ENSDARG00000006838	ENSDARG00000006838.7	ENSDART00000010119	ENSDART00000010119.7	eef1a2	eukaryotic translation elongation factor 1 alpha 2 [Source:ZFIN;Acc:ZDB-GENE-040718-64]	head	decreased size	abnormal	ZDB-PUB-170916-10
OG0000135	ENSDARG00000006838	ENSDARG00000006838.7	ENSDART00000010119	ENSDART00000010119.7	eef1a2	eukaryotic translation elongation factor 1 alpha 2 [Source:ZFIN;Acc:ZDB-GENE-040718-64]	head	decreased size	abnormal	ZDB-PUB-170916-10
OG0000135	ENSDARG00000111569	ENSDARG00000111569.1	ENSDART00000180145	ENSDART00000180145.1	eef1a2	eukaryotic translation elongation factor 1 alpha 2 [Source:ZFIN;Acc:ZDB-GENE-040718-64]	head	decreased size	abnormal	ZDB-PUB-170916-10
OG0000135	ENSDARG00000111569	ENSDARG00000111569.1	ENSDART00000180145	ENSDART00000180145.1	eef1a2	eukaryotic translation elongation factor 1 alpha 2 [Source:ZFIN;Acc:ZDB-GENE-040718-64]	head	decreased size	abnormal	ZDB-PUB-170916-10
OG0000135	ENSDARG00000006838	ENSDARG00000006838.7	ENSDART00000010119	ENSDART00000010119.7	eef1a2	eukaryotic translation elongation factor 1 alpha 2 [Source:ZFIN;Acc:ZDB-GENE-040718-64]	heart contraction	decreased rate	abnormal	ZDB-PUB-170916-10
OG0000135	ENSDARG00000006838	ENSDARG00000006838.7	ENSDART00000010119	ENSDART00000010119.7	eef1a2	eukaryotic translation elongation factor 1 alpha 2 [Source:ZFIN;Acc:ZDB-GENE-040718-64]	heart contraction	irregular rhythm	abnormal	ZDB-PUB-170916-10
OG0000135	ENSDARG00000006838	ENSDARG00000006838.7	ENSDART00000010119	ENSDART00000010119.7	eef1a2	eukaryotic translation elongation factor 1 alpha 2 [Source:ZFIN;Acc:ZDB-GENE-040718-64]	heart contraction	irregular rhythm	abnormal	ZDB-PUB-170916-10
OG0000135	ENSDARG00000006838	ENSDARG00000006838.7	ENSDART00000010119	ENSDART00000010119.7	eef1a2	eukaryotic translation elongation factor 1 alpha 2 [Source:ZFIN;Acc:ZDB-GENE-040718-64]	heart contraction	decreased rate	abnormal	ZDB-PUB-170916-10
OG0000135	ENSDARG00000111569	ENSDARG00000111569.1	ENSDART00000180145	ENSDART00000180145.1	eef1a2	eukaryotic translation elongation factor 1 alpha 2 [Source:ZFIN;Acc:ZDB-GENE-040718-64]	heart contraction	decreased rate	abnormal	ZDB-PUB-170916-10
OG0000135	ENSDARG00000111569	ENSDARG00000111569.1	ENSDART00000180145	ENSDART00000180145.1	eef1a2	eukaryotic translation elongation factor 1 alpha 2 [Source:ZFIN;Acc:ZDB-GENE-040718-64]	heart contraction	irregular rhythm	abnormal	ZDB-PUB-170916-10
OG0000135	ENSDARG00000111569	ENSDARG00000111569.1	ENSDART00000180145	ENSDART00000180145.1	eef1a2	eukaryotic translation elongation factor 1 alpha 2 [Source:ZFIN;Acc:ZDB-GENE-040718-64]	heart contraction	irregular rhythm	abnormal	ZDB-PUB-170916-10
OG0000135	ENSDARG00000111569	ENSDARG00000111569.1	ENSDART00000180145	ENSDART00000180145.1	eef1a2	eukaryotic translation elongation factor 1 alpha 2 [Source:ZFIN;Acc:ZDB-GENE-040718-64]	heart contraction	decreased rate	abnormal	ZDB-PUB-170916-10
OG0000135	ENSDARG00000006838	ENSDARG00000006838.7	ENSDART00000010119	ENSDART00000010119.7	eef1a2	eukaryotic translation elongation factor 1 alpha 2 [Source:ZFIN;Acc:ZDB-GENE-040718-64]	heart development	disrupted	abnormal	ZDB-PUB-170916-10
OG0000135	ENSDARG00000006838	ENSDARG00000006838.7	ENSDART00000010119	ENSDART00000010119.7	eef1a2	eukaryotic translation elongation factor 1 alpha 2 [Source:ZFIN;Acc:ZDB-GENE-040718-64]	heart development	disrupted	abnormal	ZDB-PUB-170916-10
OG0000135	ENSDARG00000111569	ENSDARG00000111569.1	ENSDART00000180145	ENSDART00000180145.1	eef1a2	eukaryotic translation elongation factor 1 alpha 2 [Source:ZFIN;Acc:ZDB-GENE-040718-64]	heart development	disrupted	abnormal	ZDB-PUB-170916-10
OG0000135	ENSDARG00000111569	ENSDARG00000111569.1	ENSDART00000180145	ENSDART00000180145.1	eef1a2	eukaryotic translation elongation factor 1 alpha 2 [Source:ZFIN;Acc:ZDB-GENE-040718-64]	heart development	disrupted	abnormal	ZDB-PUB-170916-10
OG0000135	ENSDARG00000006838	ENSDARG00000006838.7	ENSDART00000010119	ENSDART00000010119.7	eef1a2	eukaryotic translation elongation factor 1 alpha 2 [Source:ZFIN;Acc:ZDB-GENE-040718-64]	muscle	decreased amount	abnormal	ZDB-PUB-200118-22
OG0000135	ENSDARG00000111569	ENSDARG00000111569.1	ENSDART00000180145	ENSDART00000180145.1	eef1a2	eukaryotic translation elongation factor 1 alpha 2 [Source:ZFIN;Acc:ZDB-GENE-040718-64]	muscle	decreased amount	abnormal	ZDB-PUB-200118-22
OG0000135	ENSDARG00000006838	ENSDARG00000006838.7	ENSDART00000010119	ENSDART00000010119.7	eef1a2	eukaryotic translation elongation factor 1 alpha 2 [Source:ZFIN;Acc:ZDB-GENE-040718-64]	pericardium	edematous	abnormal	ZDB-PUB-170916-10
OG0000135	ENSDARG00000006838	ENSDARG00000006838.7	ENSDART00000010119	ENSDART00000010119.7	eef1a2	eukaryotic translation elongation factor 1 alpha 2 [Source:ZFIN;Acc:ZDB-GENE-040718-64]	pericardium	edematous	abnormal	ZDB-PUB-170916-10
OG0000135	ENSDARG00000111569	ENSDARG00000111569.1	ENSDART00000180145	ENSDART00000180145.1	eef1a2	eukaryotic translation elongation factor 1 alpha 2 [Source:ZFIN;Acc:ZDB-GENE-040718-64]	pericardium	edematous	abnormal	ZDB-PUB-170916-10
OG0000135	ENSDARG00000111569	ENSDARG00000111569.1	ENSDART00000180145	ENSDART00000180145.1	eef1a2	eukaryotic translation elongation factor 1 alpha 2 [Source:ZFIN;Acc:ZDB-GENE-040718-64]	pericardium	edematous	abnormal	ZDB-PUB-170916-10
OG0000135	ENSDARG00000006838	ENSDARG00000006838.7	ENSDART00000010119	ENSDART00000010119.7	eef1a2	eukaryotic translation elongation factor 1 alpha 2 [Source:ZFIN;Acc:ZDB-GENE-040718-64]	whole organism	decreased amount	abnormal	ZDB-PUB-170916-10
OG0000135	ENSDARG00000006838	ENSDARG00000006838.7	ENSDART00000010119	ENSDART00000010119.7	eef1a2	eukaryotic translation elongation factor 1 alpha 2 [Source:ZFIN;Acc:ZDB-GENE-040718-64]	whole organism	decreased amount	abnormal	ZDB-PUB-170916-10
OG0000135	ENSDARG00000006838	ENSDARG00000006838.7	ENSDART00000010119	ENSDART00000010119.7	eef1a2	eukaryotic translation elongation factor 1 alpha 2 [Source:ZFIN;Acc:ZDB-GENE-040718-64]	whole organism	increased curvature	abnormal	ZDB-PUB-170916-10
OG0000135	ENSDARG00000006838	ENSDARG00000006838.7	ENSDART00000010119	ENSDART00000010119.7	eef1a2	eukaryotic translation elongation factor 1 alpha 2 [Source:ZFIN;Acc:ZDB-GENE-040718-64]	whole organism	increased curvature	abnormal	ZDB-PUB-170916-10
OG0000135	ENSDARG00000111569	ENSDARG00000111569.1	ENSDART00000180145	ENSDART00000180145.1	eef1a2	eukaryotic translation elongation factor 1 alpha 2 [Source:ZFIN;Acc:ZDB-GENE-040718-64]	whole organism	decreased amount	abnormal	ZDB-PUB-170916-10
OG0000135	ENSDARG00000111569	ENSDARG00000111569.1	ENSDART00000180145	ENSDART00000180145.1	eef1a2	eukaryotic translation elongation factor 1 alpha 2 [Source:ZFIN;Acc:ZDB-GENE-040718-64]	whole organism	decreased amount	abnormal	ZDB-PUB-170916-10
OG0000135	ENSDARG00000111569	ENSDARG00000111569.1	ENSDART00000180145	ENSDART00000180145.1	eef1a2	eukaryotic translation elongation factor 1 alpha 2 [Source:ZFIN;Acc:ZDB-GENE-040718-64]	whole organism	increased curvature	abnormal	ZDB-PUB-170916-10
OG0000135	ENSDARG00000111569	ENSDARG00000111569.1	ENSDART00000180145	ENSDART00000180145.1	eef1a2	eukaryotic translation elongation factor 1 alpha 2 [Source:ZFIN;Acc:ZDB-GENE-040718-64]	whole organism	increased curvature	abnormal	ZDB-PUB-170916-10
OG0007954	ENSDARG00000075612	ENSDARG00000075612.6	ENSDART00000134809	ENSDART00000134809.4	ercc6	excision repair cross-complementation group 6 [Source:ZFIN;Acc:ZDB-GENE-070228-1]	head	decreased size	abnormal	ZDB-PUB-150624-6
OG0007954	ENSDARG00000075612	ENSDARG00000075612.6	ENSDART00000134809	ENSDART00000134809.4	ercc6	excision repair cross-complementation group 6 [Source:ZFIN;Acc:ZDB-GENE-070228-1]	head	hydrocephalic	abnormal	ZDB-PUB-150624-6
OG0007954	ENSDARG00000075612	ENSDARG00000075612.6	ENSDART00000134809	ENSDART00000134809.4	ercc6	excision repair cross-complementation group 6 [Source:ZFIN;Acc:ZDB-GENE-070228-1]	post-vent region	curved	abnormal	ZDB-PUB-150624-6
OG0007954	ENSDARG00000075612	ENSDARG00000075612.6	ENSDART00000134809	ENSDART00000134809.4	ercc6	excision repair cross-complementation group 6 [Source:ZFIN;Acc:ZDB-GENE-070228-1]	trunk	decreased size	abnormal	ZDB-PUB-150624-6
OG0007954	ENSDARG00000075612	ENSDARG00000075612.6	ENSDART00000134809	ENSDART00000134809.4	ercc6	excision repair cross-complementation group 6 [Source:ZFIN;Acc:ZDB-GENE-070228-1]	trunk	malformed	abnormal	ZDB-PUB-150624-6
OG0000348	ENSDARG00000042984	ENSDARG00000042984.8	ENSDART00000156958	ENSDART00000156958.2	fpr1	formyl peptide receptor 1 [Source:ZFIN;Acc:ZDB-GENE-121227-2]	neutrophil activation involved in immune response	disrupted	abnormal	ZDB-PUB-120928-15
OG0007347	ENSDARG00000031886	ENSDARG00000031886.9	ENSDART00000129889	ENSDART00000129889.5	ift140	intraflagellar transport 140 homolog (Chlamydomonas) [Source:ZFIN;Acc:ZDB-GENE-040724-165]	gastrulation	process quality	abnormal	ZDB-PUB-170721-10
OG0007347	ENSDARG00000031886	ENSDARG00000031886.9	ENSDART00000129889	ENSDART00000129889.5	ift140	intraflagellar transport 140 homolog (Chlamydomonas) [Source:ZFIN;Acc:ZDB-GENE-040724-165]	notochord	kinked	abnormal	ZDB-PUB-170721-10
OG0007347	ENSDARG00000031886	ENSDARG00000031886.9	ENSDART00000129889	ENSDART00000129889.5	ift140	intraflagellar transport 140 homolog (Chlamydomonas) [Source:ZFIN;Acc:ZDB-GENE-040724-165]	notochord	increased width	abnormal	ZDB-PUB-170721-10
OG0007347	ENSDARG00000031886	ENSDARG00000031886.9	ENSDART00000129889	ENSDART00000129889.5	ift140	intraflagellar transport 140 homolog (Chlamydomonas) [Source:ZFIN;Acc:ZDB-GENE-040724-165]	somite	increased width	abnormal	ZDB-PUB-170721-10
OG0007347	ENSDARG00000031886	ENSDARG00000031886.9	ENSDART00000129889	ENSDART00000129889.5	ift140	intraflagellar transport 140 homolog (Chlamydomonas) [Source:ZFIN;Acc:ZDB-GENE-040724-165]	somite	decreased thickness	abnormal	ZDB-PUB-170721-10
OG0007347	ENSDARG00000031886	ENSDARG00000031886.9	ENSDART00000129889	ENSDART00000129889.5	ift140	intraflagellar transport 140 homolog (Chlamydomonas) [Source:ZFIN;Acc:ZDB-GENE-040724-165]	whole organism	decreased length	abnormal	ZDB-PUB-170721-10
OG0007347	ENSDARG00000031886	ENSDARG00000031886.9	ENSDART00000129889	ENSDART00000129889.5	ift140	intraflagellar transport 140 homolog (Chlamydomonas) [Source:ZFIN;Acc:ZDB-GENE-040724-165]	whole organism	decreased size	abnormal	ZDB-PUB-170721-10
OG0011822	ENSDARG00000009825	ENSDARG00000009825.7	ENSDART00000024068	ENSDART00000024068.7	mmp23bb	matrix metallopeptidase 23bb [Source:ZFIN;Acc:ZDB-GENE-050417-448]	cell division	decreased occurrence	abnormal	ZDB-PUB-101115-15
OG0011822	ENSDARG00000009825	ENSDARG00000009825.7	ENSDART00000024068	ENSDART00000024068.7	mmp23bb	matrix metallopeptidase 23bb [Source:ZFIN;Acc:ZDB-GENE-050417-448]	cell division	decreased occurrence	abnormal	ZDB-PUB-101115-15
OG0011822	ENSDARG00000009825	ENSDARG00000009825.7	ENSDART00000024068	ENSDART00000024068.7	mmp23bb	matrix metallopeptidase 23bb [Source:ZFIN;Acc:ZDB-GENE-050417-448]	hepatocyte proliferation	disrupted	abnormal	ZDB-PUB-101115-15
OG0011822	ENSDARG00000009825	ENSDARG00000009825.7	ENSDART00000024068	ENSDART00000024068.7	mmp23bb	matrix metallopeptidase 23bb [Source:ZFIN;Acc:ZDB-GENE-050417-448]	hepatocyte proliferation	disrupted	abnormal	ZDB-PUB-101115-15
OG0011822	ENSDARG00000009825	ENSDARG00000009825.7	ENSDART00000024068	ENSDART00000024068.7	mmp23bb	matrix metallopeptidase 23bb [Source:ZFIN;Acc:ZDB-GENE-050417-448]	liver	decreased size	abnormal	ZDB-PUB-101115-15
OG0011822	ENSDARG00000009825	ENSDARG00000009825.7	ENSDART00000024068	ENSDART00000024068.7	mmp23bb	matrix metallopeptidase 23bb [Source:ZFIN;Acc:ZDB-GENE-050417-448]	liver	decreased size	abnormal	ZDB-PUB-101115-15
OG0011822	ENSDARG00000009825	ENSDARG00000009825.7	ENSDART00000024068	ENSDART00000024068.7	mmp23bb	matrix metallopeptidase 23bb [Source:ZFIN;Acc:ZDB-GENE-050417-448]	liver	decreased size	abnormal	ZDB-PUB-101115-15
OG0011822	ENSDARG00000009825	ENSDARG00000009825.7	ENSDART00000024068	ENSDART00000024068.7	mmp23bb	matrix metallopeptidase 23bb [Source:ZFIN;Acc:ZDB-GENE-050417-448]	liver	decreased size	abnormal	ZDB-PUB-101115-15
OG0011822	ENSDARG00000009825	ENSDARG00000009825.7	ENSDART00000024068	ENSDART00000024068.7	mmp23bb	matrix metallopeptidase 23bb [Source:ZFIN;Acc:ZDB-GENE-050417-448]	liver	decreased size	abnormal	ZDB-PUB-101115-15
OG0011822	ENSDARG00000009825	ENSDARG00000009825.7	ENSDART00000024068	ENSDART00000024068.7	mmp23bb	matrix metallopeptidase 23bb [Source:ZFIN;Acc:ZDB-GENE-050417-448]	liver	decreased size	abnormal	ZDB-PUB-101115-15
OG0011822	ENSDARG00000009825	ENSDARG00000009825.7	ENSDART00000024068	ENSDART00000024068.7	mmp23bb	matrix metallopeptidase 23bb [Source:ZFIN;Acc:ZDB-GENE-050417-448]	liver	decreased size	abnormal	ZDB-PUB-101115-15
OG0000809	ENSDARG00000038822	ENSDARG00000038822.8	ENSDART00000140523	ENSDART00000140523.3	mrc1b	mannose receptor, C type 1b [Source:ZFIN;Acc:ZDB-GENE-070705-13]	microglial cell	decreased amount	abnormal	ZDB-PUB-190216-3
OG0000943	ENSDARG00000021265	ENSDARG00000021265.9	ENSDART00000143184	ENSDART00000143184.2	mybpc2b	myosin binding protein C, fast type b [Source:ZFIN;Acc:ZDB-GENE-050320-80]	pericardium	edematous	abnormal	ZDB-PUB-160330-7
OG0000943	ENSDARG00000021265	ENSDARG00000021265.9	ENSDART00000143184	ENSDART00000143184.2	mybpc2b	myosin binding protein C, fast type b [Source:ZFIN;Acc:ZDB-GENE-050320-80]	skeletal muscle	increased process quality	abnormal	ZDB-PUB-160330-7
OG0000943	ENSDARG00000021265	ENSDARG00000021265.9	ENSDART00000143184	ENSDART00000143184.2	mybpc2b	myosin binding protein C, fast type b [Source:ZFIN;Acc:ZDB-GENE-050320-80]	skeletal muscle	decreased length	abnormal	ZDB-PUB-160330-7
OG0000943	ENSDARG00000021265	ENSDARG00000021265.9	ENSDART00000143184	ENSDART00000143184.2	mybpc2b	myosin binding protein C, fast type b [Source:ZFIN;Acc:ZDB-GENE-050320-80]	skeletal muscle cell	decreased thickness	abnormal	ZDB-PUB-160330-7
OG0000943	ENSDARG00000021265	ENSDARG00000021265.9	ENSDART00000143184	ENSDART00000143184.2	mybpc2b	myosin binding protein C, fast type b [Source:ZFIN;Acc:ZDB-GENE-050320-80]	skeletal muscle cell	increased variability of size	abnormal	ZDB-PUB-160330-7
OG0000943	ENSDARG00000021265	ENSDARG00000021265.9	ENSDART00000143184	ENSDART00000143184.2	mybpc2b	myosin binding protein C, fast type b [Source:ZFIN;Acc:ZDB-GENE-050320-80]	skeletal muscle cell	decondensed	abnormal	ZDB-PUB-160330-7
OG0000943	ENSDARG00000021265	ENSDARG00000021265.9	ENSDART00000143184	ENSDART00000143184.2	mybpc2b	myosin binding protein C, fast type b [Source:ZFIN;Acc:ZDB-GENE-050320-80]	skeletal muscle cell	decreased length	abnormal	ZDB-PUB-160330-7
OG0000943	ENSDARG00000021265	ENSDARG00000021265.9	ENSDART00000143184	ENSDART00000143184.2	mybpc2b	myosin binding protein C, fast type b [Source:ZFIN;Acc:ZDB-GENE-050320-80]	trunk	increased amount	abnormal	ZDB-PUB-160330-7
OG0000943	ENSDARG00000021265	ENSDARG00000021265.9	ENSDART00000143184	ENSDART00000143184.2	mybpc2b	myosin binding protein C, fast type b [Source:ZFIN;Acc:ZDB-GENE-050320-80]	trunk	decreased amount	abnormal	ZDB-PUB-160330-7
OG0000943	ENSDARG00000021265	ENSDARG00000021265.9	ENSDART00000143184	ENSDART00000143184.2	mybpc2b	myosin binding protein C, fast type b [Source:ZFIN;Acc:ZDB-GENE-050320-80]	trunk	increased amount	abnormal	ZDB-PUB-160330-7
OG0000943	ENSDARG00000021265	ENSDARG00000021265.9	ENSDART00000143184	ENSDART00000143184.2	mybpc2b	myosin binding protein C, fast type b [Source:ZFIN;Acc:ZDB-GENE-050320-80]	trunk	decreased amount	abnormal	ZDB-PUB-160330-7
OG0000943	ENSDARG00000021265	ENSDARG00000021265.9	ENSDART00000143184	ENSDART00000143184.2	mybpc2b	myosin binding protein C, fast type b [Source:ZFIN;Acc:ZDB-GENE-050320-80]	trunk	decreased amount	abnormal	ZDB-PUB-160330-7
OG0000943	ENSDARG00000021265	ENSDARG00000021265.9	ENSDART00000143184	ENSDART00000143184.2	mybpc2b	myosin binding protein C, fast type b [Source:ZFIN;Acc:ZDB-GENE-050320-80]	trunk	increased amount	abnormal	ZDB-PUB-160330-7
OG0000943	ENSDARG00000021265	ENSDARG00000021265.9	ENSDART00000143184	ENSDART00000143184.2	mybpc2b	myosin binding protein C, fast type b [Source:ZFIN;Acc:ZDB-GENE-050320-80]	trunk	increased amount	abnormal	ZDB-PUB-160330-7
OG0000943	ENSDARG00000021265	ENSDARG00000021265.9	ENSDART00000143184	ENSDART00000143184.2	mybpc2b	myosin binding protein C, fast type b [Source:ZFIN;Acc:ZDB-GENE-050320-80]	trunk	increased amount	abnormal	ZDB-PUB-160330-7
OG0000943	ENSDARG00000021265	ENSDARG00000021265.9	ENSDART00000143184	ENSDART00000143184.2	mybpc2b	myosin binding protein C, fast type b [Source:ZFIN;Acc:ZDB-GENE-050320-80]	whole organism	decreased length	abnormal	ZDB-PUB-160330-7
OG0003815	ENSDARG00000045620	ENSDARG00000045620.6	ENSDART00000067086	ENSDART00000067086.6	nansa	N-acetylneuraminic acid synthase a [Source:ZFIN;Acc:ZDB-GENE-030131-1500]	basihyal cartilage	absent	abnormal	ZDB-PUB-160524-3
OG0003815	ENSDARG00000045620	ENSDARG00000045620.6	ENSDART00000067086	ENSDART00000067086.6	nansa	N-acetylneuraminic acid synthase a [Source:ZFIN;Acc:ZDB-GENE-030131-1500]	ceratobranchial cartilage	absent	abnormal	ZDB-PUB-160524-3
OG0003815	ENSDARG00000045620	ENSDARG00000045620.6	ENSDART00000067086	ENSDART00000067086.6	nansa	N-acetylneuraminic acid synthase a [Source:ZFIN;Acc:ZDB-GENE-030131-1500]	embryonic skeletal system development	disrupted	abnormal	ZDB-PUB-160524-3
OG0003815	ENSDARG00000045620	ENSDARG00000045620.6	ENSDART00000067086	ENSDART00000067086.6	nansa	N-acetylneuraminic acid synthase a [Source:ZFIN;Acc:ZDB-GENE-030131-1500]	ethmoid cartilage	morphology	abnormal	ZDB-PUB-160524-3
OG0003815	ENSDARG00000045620	ENSDARG00000045620.6	ENSDART00000067086	ENSDART00000067086.6	nansa	N-acetylneuraminic acid synthase a [Source:ZFIN;Acc:ZDB-GENE-030131-1500]	ethmoid cartilage	shortened	abnormal	ZDB-PUB-160524-3
OG0003815	ENSDARG00000045620	ENSDARG00000045620.6	ENSDART00000067086	ENSDART00000067086.6	nansa	N-acetylneuraminic acid synthase a [Source:ZFIN;Acc:ZDB-GENE-030131-1500]	head	decreased size	abnormal	ZDB-PUB-160524-3
OG0003815	ENSDARG00000045620	ENSDARG00000045620.6	ENSDART00000067086	ENSDART00000067086.6	nansa	N-acetylneuraminic acid synthase a [Source:ZFIN;Acc:ZDB-GENE-030131-1500]	Meckel's cartilage	aplastic/hypoplastic	abnormal	ZDB-PUB-160524-3
OG0003815	ENSDARG00000045620	ENSDARG00000045620.6	ENSDART00000067086	ENSDART00000067086.6	nansa	N-acetylneuraminic acid synthase a [Source:ZFIN;Acc:ZDB-GENE-030131-1500]	palatoquadrate cartilage	morphology	abnormal	ZDB-PUB-160524-3
OG0003815	ENSDARG00000045620	ENSDARG00000045620.6	ENSDART00000067086	ENSDART00000067086.6	nansa	N-acetylneuraminic acid synthase a [Source:ZFIN;Acc:ZDB-GENE-030131-1500]	parachordal cartilage	morphology	abnormal	ZDB-PUB-160524-3
OG0003815	ENSDARG00000045620	ENSDARG00000045620.6	ENSDART00000067086	ENSDART00000067086.6	nansa	N-acetylneuraminic acid synthase a [Source:ZFIN;Acc:ZDB-GENE-030131-1500]	pericardium	edematous	abnormal	ZDB-PUB-160524-3
OG0003815	ENSDARG00000045620	ENSDARG00000045620.6	ENSDART00000067086	ENSDART00000067086.6	nansa	N-acetylneuraminic acid synthase a [Source:ZFIN;Acc:ZDB-GENE-030131-1500]	trabecula cranii	morphology	abnormal	ZDB-PUB-160524-3
OG0001676	ENSDARG00000105261	ENSDARG00000105261.2	ENSDART00000169456	ENSDART00000169456.2	nfkb1	nuclear factor of kappa light polypeptide gene enhancer in B-cells 1 [Source:ZFIN;Acc:ZDB-GENE-121204-3]	startle response	increased magnitude	abnormal	ZDB-PUB-190402-7
OG0001676	ENSDARG00000038687	ENSDARG00000038687.9	ENSDART00000134122	ENSDART00000134122.3	nfkb2	nuclear factor of kappa light polypeptide gene enhancer in B-cells 2 (p49/p100) [Source:ZFIN;Acc:ZDB-GENE-030131-6701]	hatching	decreased rate	abnormal	ZDB-PUB-180810-8
OG0001676	ENSDARG00000112821	ENSDARG00000112821.1	ENSDART00000184272	ENSDART00000184272.1	nfkb2	nuclear factor of kappa light polypeptide gene enhancer in B-cells 2 (p49/p100) [Source:ZFIN;Acc:ZDB-GENE-030131-6701]	hatching	decreased rate	abnormal	ZDB-PUB-180810-8
OG0001676	ENSDARG00000038687	ENSDARG00000038687.9	ENSDART00000134122	ENSDART00000134122.3	nfkb2	nuclear factor of kappa light polypeptide gene enhancer in B-cells 2 (p49/p100) [Source:ZFIN;Acc:ZDB-GENE-030131-6701]	intermediate cell mass of mesoderm	decreased amount	abnormal	ZDB-PUB-141230-19
OG0001676	ENSDARG00000038687	ENSDARG00000038687.9	ENSDART00000134122	ENSDART00000134122.3	nfkb2	nuclear factor of kappa light polypeptide gene enhancer in B-cells 2 (p49/p100) [Source:ZFIN;Acc:ZDB-GENE-030131-6701]	intermediate cell mass of mesoderm	decreased amount	abnormal	ZDB-PUB-141230-19
OG0001676	ENSDARG00000038687	ENSDARG00000038687.9	ENSDART00000134122	ENSDART00000134122.3	nfkb2	nuclear factor of kappa light polypeptide gene enhancer in B-cells 2 (p49/p100) [Source:ZFIN;Acc:ZDB-GENE-030131-6701]	intermediate cell mass of mesoderm	decreased amount	abnormal	ZDB-PUB-141230-19
OG0001676	ENSDARG00000038687	ENSDARG00000038687.9	ENSDART00000134122	ENSDART00000134122.3	nfkb2	nuclear factor of kappa light polypeptide gene enhancer in B-cells 2 (p49/p100) [Source:ZFIN;Acc:ZDB-GENE-030131-6701]	intermediate cell mass of mesoderm	decreased amount	abnormal	ZDB-PUB-141230-19
OG0001676	ENSDARG00000038687	ENSDARG00000038687.9	ENSDART00000134122	ENSDART00000134122.3	nfkb2	nuclear factor of kappa light polypeptide gene enhancer in B-cells 2 (p49/p100) [Source:ZFIN;Acc:ZDB-GENE-030131-6701]	intermediate cell mass of mesoderm	decreased amount	abnormal	ZDB-PUB-141230-19
OG0001676	ENSDARG00000112821	ENSDARG00000112821.1	ENSDART00000184272	ENSDART00000184272.1	nfkb2	nuclear factor of kappa light polypeptide gene enhancer in B-cells 2 (p49/p100) [Source:ZFIN;Acc:ZDB-GENE-030131-6701]	intermediate cell mass of mesoderm	decreased amount	abnormal	ZDB-PUB-141230-19
OG0001676	ENSDARG00000112821	ENSDARG00000112821.1	ENSDART00000184272	ENSDART00000184272.1	nfkb2	nuclear factor of kappa light polypeptide gene enhancer in B-cells 2 (p49/p100) [Source:ZFIN;Acc:ZDB-GENE-030131-6701]	intermediate cell mass of mesoderm	decreased amount	abnormal	ZDB-PUB-141230-19
OG0001676	ENSDARG00000112821	ENSDARG00000112821.1	ENSDART00000184272	ENSDART00000184272.1	nfkb2	nuclear factor of kappa light polypeptide gene enhancer in B-cells 2 (p49/p100) [Source:ZFIN;Acc:ZDB-GENE-030131-6701]	intermediate cell mass of mesoderm	decreased amount	abnormal	ZDB-PUB-141230-19
OG0001676	ENSDARG00000112821	ENSDARG00000112821.1	ENSDART00000184272	ENSDART00000184272.1	nfkb2	nuclear factor of kappa light polypeptide gene enhancer in B-cells 2 (p49/p100) [Source:ZFIN;Acc:ZDB-GENE-030131-6701]	intermediate cell mass of mesoderm	decreased amount	abnormal	ZDB-PUB-141230-19
OG0001676	ENSDARG00000112821	ENSDARG00000112821.1	ENSDART00000184272	ENSDART00000184272.1	nfkb2	nuclear factor of kappa light polypeptide gene enhancer in B-cells 2 (p49/p100) [Source:ZFIN;Acc:ZDB-GENE-030131-6701]	intermediate cell mass of mesoderm	decreased amount	abnormal	ZDB-PUB-141230-19
OG0001676	ENSDARG00000038687	ENSDARG00000038687.9	ENSDART00000134122	ENSDART00000134122.3	nfkb2	nuclear factor of kappa light polypeptide gene enhancer in B-cells 2 (p49/p100) [Source:ZFIN;Acc:ZDB-GENE-030131-6701]	intersegmental vessel	immature	abnormal	ZDB-PUB-170809-8
OG0001676	ENSDARG00000112821	ENSDARG00000112821.1	ENSDART00000184272	ENSDART00000184272.1	nfkb2	nuclear factor of kappa light polypeptide gene enhancer in B-cells 2 (p49/p100) [Source:ZFIN;Acc:ZDB-GENE-030131-6701]	intersegmental vessel	immature	abnormal	ZDB-PUB-170809-8
OG0001676	ENSDARG00000038687	ENSDARG00000038687.9	ENSDART00000134122	ENSDART00000134122.3	nfkb2	nuclear factor of kappa light polypeptide gene enhancer in B-cells 2 (p49/p100) [Source:ZFIN;Acc:ZDB-GENE-030131-6701]	trunk	branchiness	abnormal	ZDB-PUB-170809-8
OG0001676	ENSDARG00000112821	ENSDARG00000112821.1	ENSDART00000184272	ENSDART00000184272.1	nfkb2	nuclear factor of kappa light polypeptide gene enhancer in B-cells 2 (p49/p100) [Source:ZFIN;Acc:ZDB-GENE-030131-6701]	trunk	branchiness	abnormal	ZDB-PUB-170809-8
OG0001676	ENSDARG00000038687	ENSDARG00000038687.9	ENSDART00000134122	ENSDART00000134122.3	nfkb2	nuclear factor of kappa light polypeptide gene enhancer in B-cells 2 (p49/p100) [Source:ZFIN;Acc:ZDB-GENE-030131-6701]	whole organism	increased amount	abnormal	ZDB-PUB-180810-8
OG0001676	ENSDARG00000112821	ENSDARG00000112821.1	ENSDART00000184272	ENSDART00000184272.1	nfkb2	nuclear factor of kappa light polypeptide gene enhancer in B-cells 2 (p49/p100) [Source:ZFIN;Acc:ZDB-GENE-030131-6701]	whole organism	increased amount	abnormal	ZDB-PUB-180810-8
OG0002084	ENSDARG00000098272	ENSDARG00000098272.2	ENSDART00000158447	ENSDART00000158447.2	nipbla	NIPBL cohesin loading factor a [Source:NCBI gene;Acc:570900]	blood circulation	disrupted	abnormal	ZDB-PUB-111114-19
OG0002084	ENSDARG00000098272	ENSDARG00000098272.2	ENSDART00000158447	ENSDART00000158447.2	nipbla	NIPBL cohesin loading factor a [Source:NCBI gene;Acc:570900]	pericardium	edematous	abnormal	ZDB-PUB-111114-19
OG0002084	ENSDARG00000098272	ENSDARG00000098272.2	ENSDART00000158447	ENSDART00000158447.2	nipbla	NIPBL cohesin loading factor a [Source:NCBI gene;Acc:570900]	pericardium	edematous	abnormal	ZDB-PUB-111114-19
OG0002084	ENSDARG00000098272	ENSDARG00000098272.2	ENSDART00000158447	ENSDART00000158447.2	nipbla	NIPBL cohesin loading factor a [Source:NCBI gene;Acc:570900]	post-vent region	decreased length	abnormal	ZDB-PUB-111114-19
OG0002084	ENSDARG00000098272	ENSDARG00000098272.2	ENSDART00000158447	ENSDART00000158447.2	nipbla	NIPBL cohesin loading factor a [Source:NCBI gene;Acc:570900]	post-vent region	branched	abnormal	ZDB-PUB-111114-19
OG0002084	ENSDARG00000098272	ENSDARG00000098272.2	ENSDART00000158447	ENSDART00000158447.2	nipbla	NIPBL cohesin loading factor a [Source:NCBI gene;Acc:570900]	post-vent region	decreased length	abnormal	ZDB-PUB-111114-19
OG0002084	ENSDARG00000061052	ENSDARG00000061052.7	ENSDART00000086861	ENSDART00000086861.6	nipblb	NIPBL cohesin loading factor b [Source:NCBI gene;Acc:794108]	apoptotic process	increased occurrence	abnormal	ZDB-PUB-131119-22
OG0002084	ENSDARG00000061052	ENSDARG00000061052.7	ENSDART00000086861	ENSDART00000086861.6	nipblb	NIPBL cohesin loading factor b [Source:NCBI gene;Acc:794108]	brain	decreased size	abnormal	ZDB-PUB-131119-22
OG0002084	ENSDARG00000061052	ENSDARG00000061052.7	ENSDART00000086861	ENSDART00000086861.6	nipblb	NIPBL cohesin loading factor b [Source:NCBI gene;Acc:794108]	caudal hematopoietic tissue	increased amount	abnormal	ZDB-PUB-190113-12
OG0002084	ENSDARG00000061052	ENSDARG00000061052.7	ENSDART00000086861	ENSDART00000086861.6	nipblb	NIPBL cohesin loading factor b [Source:NCBI gene;Acc:794108]	caudal hematopoietic tissue	increased amount	abnormal	ZDB-PUB-190113-12
OG0002084	ENSDARG00000061052	ENSDARG00000061052.7	ENSDART00000086861	ENSDART00000086861.6	nipblb	NIPBL cohesin loading factor b [Source:NCBI gene;Acc:794108]	caudal hematopoietic tissue	increased amount	abnormal	ZDB-PUB-190113-12
OG0002084	ENSDARG00000061052	ENSDARG00000061052.7	ENSDART00000086861	ENSDART00000086861.6	nipblb	NIPBL cohesin loading factor b [Source:NCBI gene;Acc:794108]	caudal hematopoietic tissue	increased amount	abnormal	ZDB-PUB-190113-12
OG0002084	ENSDARG00000061052	ENSDARG00000061052.7	ENSDART00000086861	ENSDART00000086861.6	nipblb	NIPBL cohesin loading factor b [Source:NCBI gene;Acc:794108]	caudal hematopoietic tissue	increased occurrence	abnormal	ZDB-PUB-190113-12
OG0002084	ENSDARG00000061052	ENSDARG00000061052.7	ENSDART00000086861	ENSDART00000086861.6	nipblb	NIPBL cohesin loading factor b [Source:NCBI gene;Acc:794108]	caudal hematopoietic tissue	increased amount	abnormal	ZDB-PUB-190113-12
OG0002084	ENSDARG00000061052	ENSDARG00000061052.7	ENSDART00000086861	ENSDART00000086861.6	nipblb	NIPBL cohesin loading factor b [Source:NCBI gene;Acc:794108]	caudal hematopoietic tissue	decreased amount	abnormal	ZDB-PUB-190113-12
OG0002084	ENSDARG00000061052	ENSDARG00000061052.7	ENSDART00000086861	ENSDART00000086861.6	nipblb	NIPBL cohesin loading factor b [Source:NCBI gene;Acc:794108]	cell population proliferation	disrupted	abnormal	ZDB-PUB-150725-3
OG0002084	ENSDARG00000061052	ENSDARG00000061052.7	ENSDART00000086861	ENSDART00000086861.6	nipblb	NIPBL cohesin loading factor b [Source:NCBI gene;Acc:794108]	central nervous system development	disrupted	abnormal	ZDB-PUB-131119-22
OG0002084	ENSDARG00000061052	ENSDARG00000061052.7	ENSDART00000086861	ENSDART00000086861.6	nipblb	NIPBL cohesin loading factor b [Source:NCBI gene;Acc:794108]	eye	decreased size	abnormal	ZDB-PUB-131119-22
OG0002084	ENSDARG00000061052	ENSDARG00000061052.7	ENSDART00000086861	ENSDART00000086861.6	nipblb	NIPBL cohesin loading factor b [Source:NCBI gene;Acc:794108]	hematopoietic stem cell	increased occurrence	abnormal	ZDB-PUB-190113-12
OG0002084	ENSDARG00000061052	ENSDARG00000061052.7	ENSDART00000086861	ENSDART00000086861.6	nipblb	NIPBL cohesin loading factor b [Source:NCBI gene;Acc:794108]	neural tube	increased occurrence	abnormal	ZDB-PUB-150725-3
OG0002084	ENSDARG00000061052	ENSDARG00000061052.7	ENSDART00000086861	ENSDART00000086861.6	nipblb	NIPBL cohesin loading factor b [Source:NCBI gene;Acc:794108]	neural tube	apoptotic	abnormal	ZDB-PUB-131119-22
OG0002084	ENSDARG00000061052	ENSDARG00000061052.7	ENSDART00000086861	ENSDART00000086861.6	nipblb	NIPBL cohesin loading factor b [Source:NCBI gene;Acc:794108]	nucleate erythrocyte	decreased amount	abnormal	ZDB-PUB-200424-6
OG0002084	ENSDARG00000061052	ENSDARG00000061052.7	ENSDART00000086861	ENSDART00000086861.6	nipblb	NIPBL cohesin loading factor b [Source:NCBI gene;Acc:794108]	post-vent region	curved	abnormal	ZDB-PUB-131119-22
OG0002084	ENSDARG00000061052	ENSDARG00000061052.7	ENSDART00000086861	ENSDART00000086861.6	nipblb	NIPBL cohesin loading factor b [Source:NCBI gene;Acc:794108]	post-vent region	decreased length	abnormal	ZDB-PUB-131119-22
OG0002084	ENSDARG00000061052	ENSDARG00000061052.7	ENSDART00000086861	ENSDART00000086861.6	nipblb	NIPBL cohesin loading factor b [Source:NCBI gene;Acc:794108]	regulation of canonical Wnt signaling pathway	disrupted	abnormal	ZDB-PUB-131119-22
OG0002084	ENSDARG00000061052	ENSDARG00000061052.7	ENSDART00000086861	ENSDART00000086861.6	nipblb	NIPBL cohesin loading factor b [Source:NCBI gene;Acc:794108]	ventral wall of dorsal aorta	decreased amount	abnormal	ZDB-PUB-200424-6
OG0002084	ENSDARG00000061052	ENSDARG00000061052.7	ENSDART00000086861	ENSDART00000086861.6	nipblb	NIPBL cohesin loading factor b [Source:NCBI gene;Acc:794108]	whole organism	increased amount	abnormal	ZDB-PUB-200424-6
OG0002084	ENSDARG00000061052	ENSDARG00000061052.7	ENSDART00000086861	ENSDART00000086861.6	nipblb	NIPBL cohesin loading factor b [Source:NCBI gene;Acc:794108]	whole organism	increased amount	abnormal	ZDB-PUB-190113-12
OG0002084	ENSDARG00000061052	ENSDARG00000061052.7	ENSDART00000086861	ENSDART00000086861.6	nipblb	NIPBL cohesin loading factor b [Source:NCBI gene;Acc:794108]	whole organism	decreased amount	abnormal	ZDB-PUB-150725-3
OG0002084	ENSDARG00000061052	ENSDARG00000061052.7	ENSDART00000086861	ENSDART00000086861.6	nipblb	NIPBL cohesin loading factor b [Source:NCBI gene;Acc:794108]	whole organism	increased amount	abnormal	ZDB-PUB-200424-6
OG0002084	ENSDARG00000061052	ENSDARG00000061052.7	ENSDART00000086861	ENSDART00000086861.6	nipblb	NIPBL cohesin loading factor b [Source:NCBI gene;Acc:794108]	whole organism	decreased amount	abnormal	ZDB-PUB-200424-6
OG0000460	ENSDARG00000010192	ENSDARG00000010192.8	ENSDART00000014350	ENSDART00000014350.7	pax3a	paired box 3a [Source:ZFIN;Acc:ZDB-GENE-980526-52]	cranial neural crest	morphology	abnormal	ZDB-PUB-080422-3
OG0000460	ENSDARG00000010192	ENSDARG00000010192.8	ENSDART00000014350	ENSDART00000014350.7	pax3a	paired box 3a [Source:ZFIN;Acc:ZDB-GENE-980526-52]	cranial neural crest cell	decreased amount	abnormal	ZDB-PUB-080422-3
OG0000460	ENSDARG00000010192	ENSDARG00000010192.8	ENSDART00000014350	ENSDART00000014350.7	pax3a	paired box 3a [Source:ZFIN;Acc:ZDB-GENE-980526-52]	dorsal root ganglion	mislocalised dorsally	abnormal	ZDB-PUB-080422-3
OG0000460	ENSDARG00000010192	ENSDARG00000010192.8	ENSDART00000014350	ENSDART00000014350.7	pax3a	paired box 3a [Source:ZFIN;Acc:ZDB-GENE-980526-52]	enteric nervous system	absent	abnormal	ZDB-PUB-080422-3
OG0000460	ENSDARG00000010192	ENSDARG00000010192.8	ENSDART00000014350	ENSDART00000014350.7	pax3a	paired box 3a [Source:ZFIN;Acc:ZDB-GENE-980526-52]	enteric nervous system development	disrupted	abnormal	ZDB-PUB-080422-3
OG0000460	ENSDARG00000010192	ENSDARG00000010192.8	ENSDART00000014350	ENSDART00000014350.7	pax3a	paired box 3a [Source:ZFIN;Acc:ZDB-GENE-980526-52]	head	decreased amount	abnormal	ZDB-PUB-080422-3
OG0000460	ENSDARG00000010192	ENSDARG00000010192.8	ENSDART00000014350	ENSDART00000014350.7	pax3a	paired box 3a [Source:ZFIN;Acc:ZDB-GENE-980526-52]	head	decreased amount	abnormal	ZDB-PUB-080422-3
OG0000460	ENSDARG00000010192	ENSDARG00000010192.8	ENSDART00000014350	ENSDART00000014350.7	pax3a	paired box 3a [Source:ZFIN;Acc:ZDB-GENE-980526-52]	head	decreased amount	abnormal	ZDB-PUB-080422-3
OG0000460	ENSDARG00000010192	ENSDARG00000010192.8	ENSDART00000014350	ENSDART00000014350.7	pax3a	paired box 3a [Source:ZFIN;Acc:ZDB-GENE-980526-52]	medial rectus	aplastic	abnormal	ZDB-PUB-090505-16
OG0000460	ENSDARG00000010192	ENSDARG00000010192.8	ENSDART00000014350	ENSDART00000014350.7	pax3a	paired box 3a [Source:ZFIN;Acc:ZDB-GENE-980526-52]	melanoblast	decreased amount	abnormal	ZDB-PUB-080422-3
OG0000460	ENSDARG00000010192	ENSDARG00000010192.8	ENSDART00000014350	ENSDART00000014350.7	pax3a	paired box 3a [Source:ZFIN;Acc:ZDB-GENE-980526-52]	melanocyte differentiation	delayed	abnormal	ZDB-PUB-080422-3
OG0000460	ENSDARG00000010192	ENSDARG00000010192.8	ENSDART00000014350	ENSDART00000014350.7	pax3a	paired box 3a [Source:ZFIN;Acc:ZDB-GENE-980526-52]	melanocyte differentiation	delayed	abnormal	ZDB-PUB-080422-3
OG0000460	ENSDARG00000010192	ENSDARG00000010192.8	ENSDART00000014350	ENSDART00000014350.7	pax3a	paired box 3a [Source:ZFIN;Acc:ZDB-GENE-980526-52]	melanocyte differentiation	delayed	abnormal	ZDB-PUB-080422-3
OG0000460	ENSDARG00000010192	ENSDARG00000010192.8	ENSDART00000014350	ENSDART00000014350.7	pax3a	paired box 3a [Source:ZFIN;Acc:ZDB-GENE-980526-52]	melanocyte differentiation	delayed	abnormal	ZDB-PUB-080422-3
OG0000460	ENSDARG00000010192	ENSDARG00000010192.8	ENSDART00000014350	ENSDART00000014350.7	pax3a	paired box 3a [Source:ZFIN;Acc:ZDB-GENE-980526-52]	melanophore stripe	increased amount	abnormal	ZDB-PUB-080422-3
OG0000460	ENSDARG00000010192	ENSDARG00000010192.8	ENSDART00000014350	ENSDART00000014350.7	pax3a	paired box 3a [Source:ZFIN;Acc:ZDB-GENE-980526-52]	neural crest cell	delaminated	abnormal	ZDB-PUB-080422-3
OG0000460	ENSDARG00000010192	ENSDARG00000010192.8	ENSDART00000014350	ENSDART00000014350.7	pax3a	paired box 3a [Source:ZFIN;Acc:ZDB-GENE-980526-52]	neural crest cell migration	disrupted	abnormal	ZDB-PUB-080422-3
OG0000460	ENSDARG00000010192	ENSDARG00000010192.8	ENSDART00000014350	ENSDART00000014350.7	pax3a	paired box 3a [Source:ZFIN;Acc:ZDB-GENE-980526-52]	neural plate	morphology	abnormal	ZDB-PUB-080422-3
OG0000460	ENSDARG00000010192	ENSDARG00000010192.8	ENSDART00000014350	ENSDART00000014350.7	pax3a	paired box 3a [Source:ZFIN;Acc:ZDB-GENE-980526-52]	pharyngeal arch	aplastic	abnormal	ZDB-PUB-090505-16
OG0000460	ENSDARG00000010192	ENSDARG00000010192.8	ENSDART00000014350	ENSDART00000014350.7	pax3a	paired box 3a [Source:ZFIN;Acc:ZDB-GENE-980526-52]	presumptive enteric nervous system	decreased amount	abnormal	ZDB-PUB-080422-3
OG0000460	ENSDARG00000010192	ENSDARG00000010192.8	ENSDART00000014350	ENSDART00000014350.7	pax3a	paired box 3a [Source:ZFIN;Acc:ZDB-GENE-980526-52]	sternohyoid	aplastic	abnormal	ZDB-PUB-090505-16
OG0000460	ENSDARG00000010192	ENSDARG00000010192.8	ENSDART00000014350	ENSDART00000014350.7	pax3a	paired box 3a [Source:ZFIN;Acc:ZDB-GENE-980526-52]	trunk	decreased size	abnormal	ZDB-PUB-080422-3
OG0000460	ENSDARG00000010192	ENSDARG00000010192.8	ENSDART00000014350	ENSDART00000014350.7	pax3a	paired box 3a [Source:ZFIN;Acc:ZDB-GENE-980526-52]	trunk	colorless	abnormal	ZDB-PUB-080422-3
OG0000460	ENSDARG00000010192	ENSDARG00000010192.8	ENSDART00000014350	ENSDART00000014350.7	pax3a	paired box 3a [Source:ZFIN;Acc:ZDB-GENE-980526-52]	trunk	absent	abnormal	ZDB-PUB-080422-3
OG0000460	ENSDARG00000010192	ENSDARG00000010192.8	ENSDART00000014350	ENSDART00000014350.7	pax3a	paired box 3a [Source:ZFIN;Acc:ZDB-GENE-980526-52]	trunk	increased amount	abnormal	ZDB-PUB-080422-3
OG0000460	ENSDARG00000010192	ENSDARG00000010192.8	ENSDART00000014350	ENSDART00000014350.7	pax3a	paired box 3a [Source:ZFIN;Acc:ZDB-GENE-980526-52]	trunk	mislocalised	abnormal	ZDB-PUB-080422-3
OG0000460	ENSDARG00000010192	ENSDARG00000010192.8	ENSDART00000014350	ENSDART00000014350.7	pax3a	paired box 3a [Source:ZFIN;Acc:ZDB-GENE-980526-52]	trunk	colorless	abnormal	ZDB-PUB-080422-3
OG0000460	ENSDARG00000010192	ENSDARG00000010192.8	ENSDART00000014350	ENSDART00000014350.7	pax3a	paired box 3a [Source:ZFIN;Acc:ZDB-GENE-980526-52]	trunk	absent	abnormal	ZDB-PUB-080422-3
OG0000460	ENSDARG00000010192	ENSDARG00000010192.8	ENSDART00000014350	ENSDART00000014350.7	pax3a	paired box 3a [Source:ZFIN;Acc:ZDB-GENE-980526-52]	trunk	absent	abnormal	ZDB-PUB-080422-3
OG0000460	ENSDARG00000010192	ENSDARG00000010192.8	ENSDART00000014350	ENSDART00000014350.7	pax3a	paired box 3a [Source:ZFIN;Acc:ZDB-GENE-980526-52]	trunk neural crest cell	decreased amount	abnormal	ZDB-PUB-080422-3
OG0000460	ENSDARG00000010192	ENSDARG00000010192.8	ENSDART00000014350	ENSDART00000014350.7	pax3a	paired box 3a [Source:ZFIN;Acc:ZDB-GENE-980526-52]	trunk neural crest cell	decreased amount	abnormal	ZDB-PUB-080422-3
OG0000460	ENSDARG00000010192	ENSDARG00000010192.8	ENSDART00000014350	ENSDART00000014350.7	pax3a	paired box 3a [Source:ZFIN;Acc:ZDB-GENE-980526-52]	ventral rectus	aplastic	abnormal	ZDB-PUB-090505-16
OG0000460	ENSDARG00000010192	ENSDARG00000010192.8	ENSDART00000014350	ENSDART00000014350.7	pax3a	paired box 3a [Source:ZFIN;Acc:ZDB-GENE-980526-52]	xanthophore	decreased amount	abnormal	ZDB-PUB-080422-3
OG0000460	ENSDARG00000010192	ENSDARG00000010192.8	ENSDART00000014350	ENSDART00000014350.7	pax3a	paired box 3a [Source:ZFIN;Acc:ZDB-GENE-980526-52]	xanthophore	decreased amount	abnormal	ZDB-PUB-080422-3
OG0000460	ENSDARG00000010192	ENSDARG00000010192.8	ENSDART00000014350	ENSDART00000014350.7	pax3a	paired box 3a [Source:ZFIN;Acc:ZDB-GENE-980526-52]	xanthophore differentiation	disrupted	abnormal	ZDB-PUB-080422-3
OG0000460	ENSDARG00000010192	ENSDARG00000010192.8	ENSDART00000014350	ENSDART00000014350.7	pax3a	paired box 3a [Source:ZFIN;Acc:ZDB-GENE-980526-52]	xanthophore differentiation	disrupted	abnormal	ZDB-PUB-080422-3
OG0000460	ENSDARG00000010192	ENSDARG00000010192.8	ENSDART00000014350	ENSDART00000014350.7	pax3a	paired box 3a [Source:ZFIN;Acc:ZDB-GENE-980526-52]	xanthophore differentiation	disrupted	abnormal	ZDB-PUB-080422-3
OG0000460	ENSDARG00000010192	ENSDARG00000010192.8	ENSDART00000014350	ENSDART00000014350.7	pax3a	paired box 3a [Source:ZFIN;Acc:ZDB-GENE-980526-52]	xanthophore differentiation	disrupted	abnormal	ZDB-PUB-080422-3
OG0000460	ENSDARG00000028348	ENSDARG00000028348.9	ENSDART00000015843	ENSDART00000015843.9	pax3b	paired box 3b [Source:ZFIN;Acc:ZDB-GENE-080917-53]	branchiomeric skeletal muscle development	decreased process quality	abnormal	ZDB-PUB-130709-61
OG0000460	ENSDARG00000028348	ENSDARG00000028348.9	ENSDART00000015843	ENSDART00000015843.9	pax3b	paired box 3b [Source:ZFIN;Acc:ZDB-GENE-080917-53]	branchiomeric skeletal muscle development	decreased process quality	abnormal	ZDB-PUB-130709-61
OG0000460	ENSDARG00000028348	ENSDARG00000028348.9	ENSDART00000015843	ENSDART00000015843.9	pax3b	paired box 3b [Source:ZFIN;Acc:ZDB-GENE-080917-53]	branchiomeric skeletal muscle development	decreased process quality	abnormal	ZDB-PUB-130709-61
OG0000460	ENSDARG00000028348	ENSDARG00000028348.9	ENSDART00000015843	ENSDART00000015843.9	pax3b	paired box 3b [Source:ZFIN;Acc:ZDB-GENE-080917-53]	branchiomeric skeletal muscle development	decreased process quality	abnormal	ZDB-PUB-130709-61
OG0000460	ENSDARG00000028348	ENSDARG00000028348.9	ENSDART00000015843	ENSDART00000015843.9	pax3b	paired box 3b [Source:ZFIN;Acc:ZDB-GENE-080917-53]	esophagus	lacks parts or has fewer parts of type	abnormal	ZDB-PUB-130709-61
OG0000460	ENSDARG00000028348	ENSDARG00000028348.9	ENSDART00000015843	ENSDART00000015843.9	pax3b	paired box 3b [Source:ZFIN;Acc:ZDB-GENE-080917-53]	esophagus	poorly differentiated	abnormal	ZDB-PUB-130709-61
OG0000460	ENSDARG00000028348	ENSDARG00000028348.9	ENSDART00000015843	ENSDART00000015843.9	pax3b	paired box 3b [Source:ZFIN;Acc:ZDB-GENE-080917-53]	esophagus	poorly differentiated	abnormal	ZDB-PUB-130709-61
OG0000460	ENSDARG00000028348	ENSDARG00000028348.9	ENSDART00000015843	ENSDART00000015843.9	pax3b	paired box 3b [Source:ZFIN;Acc:ZDB-GENE-080917-53]	mastication	decreased process quality	abnormal	ZDB-PUB-130709-61
OG0000460	ENSDARG00000028348	ENSDARG00000028348.9	ENSDART00000015843	ENSDART00000015843.9	pax3b	paired box 3b [Source:ZFIN;Acc:ZDB-GENE-080917-53]	pectoral fin musculature	disorganized	abnormal	ZDB-PUB-130709-61
OG0000460	ENSDARG00000028348	ENSDARG00000028348.9	ENSDART00000015843	ENSDART00000015843.9	pax3b	paired box 3b [Source:ZFIN;Acc:ZDB-GENE-080917-53]	pectoral fin musculature	decreased size	abnormal	ZDB-PUB-130709-61
OG0000460	ENSDARG00000028348	ENSDARG00000028348.9	ENSDART00000015843	ENSDART00000015843.9	pax3b	paired box 3b [Source:ZFIN;Acc:ZDB-GENE-080917-53]	sternohyoid	decreased size	abnormal	ZDB-PUB-130709-61
OG0000460	ENSDARG00000028348	ENSDARG00000028348.9	ENSDART00000015843	ENSDART00000015843.9	pax3b	paired box 3b [Source:ZFIN;Acc:ZDB-GENE-080917-53]	sternohyoid	disorganized	abnormal	ZDB-PUB-130709-61
OG0000460	ENSDARG00000100398	ENSDARG00000100398.3	ENSDART00000172008	ENSDART00000172008.3	pax7a	paired box 7a [Source:ZFIN;Acc:ZDB-GENE-990415-201]	developmental pigmentation	disrupted	abnormal	ZDB-PUB-080422-3
OG0000460	ENSDARG00000111233	ENSDARG00000111233.1	ENSDART00000190654	ENSDART00000190654.1	pax7a	paired box 7a [Source:ZFIN;Acc:ZDB-GENE-990415-201]	developmental pigmentation	disrupted	abnormal	ZDB-PUB-080422-3
OG0000460	ENSDARG00000100398	ENSDARG00000100398.3	ENSDART00000172008	ENSDART00000172008.3	pax7a	paired box 7a [Source:ZFIN;Acc:ZDB-GENE-990415-201]	head	colored	abnormal	ZDB-PUB-080422-3
OG0000460	ENSDARG00000111233	ENSDARG00000111233.1	ENSDART00000190654	ENSDART00000190654.1	pax7a	paired box 7a [Source:ZFIN;Acc:ZDB-GENE-990415-201]	head	colored	abnormal	ZDB-PUB-080422-3
OG0000460	ENSDARG00000100398	ENSDARG00000100398.3	ENSDART00000172008	ENSDART00000172008.3	pax7a	paired box 7a [Source:ZFIN;Acc:ZDB-GENE-990415-201]	pectoral fin	decreased amount	abnormal	ZDB-PUB-210827-6
OG0000460	ENSDARG00000100398	ENSDARG00000100398.3	ENSDART00000172008	ENSDART00000172008.3	pax7a	paired box 7a [Source:ZFIN;Acc:ZDB-GENE-990415-201]	pectoral fin	decreased amount	abnormal	ZDB-PUB-210827-6
OG0000460	ENSDARG00000111233	ENSDARG00000111233.1	ENSDART00000190654	ENSDART00000190654.1	pax7a	paired box 7a [Source:ZFIN;Acc:ZDB-GENE-990415-201]	pectoral fin	decreased amount	abnormal	ZDB-PUB-210827-6
OG0000460	ENSDARG00000111233	ENSDARG00000111233.1	ENSDART00000190654	ENSDART00000190654.1	pax7a	paired box 7a [Source:ZFIN;Acc:ZDB-GENE-990415-201]	pectoral fin	decreased amount	abnormal	ZDB-PUB-210827-6
OG0000460	ENSDARG00000100398	ENSDARG00000100398.3	ENSDART00000172008	ENSDART00000172008.3	pax7a	paired box 7a [Source:ZFIN;Acc:ZDB-GENE-990415-201]	trunk	colored	abnormal	ZDB-PUB-080422-3
OG0000460	ENSDARG00000111233	ENSDARG00000111233.1	ENSDART00000190654	ENSDART00000190654.1	pax7a	paired box 7a [Source:ZFIN;Acc:ZDB-GENE-990415-201]	trunk	colored	abnormal	ZDB-PUB-080422-3
OG0000460	ENSDARG00000100398	ENSDARG00000100398.3	ENSDART00000172008	ENSDART00000172008.3	pax7a	paired box 7a [Source:ZFIN;Acc:ZDB-GENE-990415-201]	xanthophore	morphology	abnormal	ZDB-PUB-080422-3
OG0000460	ENSDARG00000111233	ENSDARG00000111233.1	ENSDART00000190654	ENSDART00000190654.1	pax7a	paired box 7a [Source:ZFIN;Acc:ZDB-GENE-990415-201]	xanthophore	morphology	abnormal	ZDB-PUB-080422-3
OG0000460	ENSDARG00000070818	ENSDARG00000070818.5	ENSDART00000167014	ENSDART00000167014.2	pax7b	paired box 7b [Source:ZFIN;Acc:ZDB-GENE-080917-54]	pectoral fin	decreased amount	abnormal	ZDB-PUB-210827-6
OG0000460	ENSDARG00000070818	ENSDARG00000070818.5	ENSDART00000167014	ENSDART00000167014.2	pax7b	paired box 7b [Source:ZFIN;Acc:ZDB-GENE-080917-54]	pectoral fin	decreased amount	abnormal	ZDB-PUB-210827-6
OG0002108	ENSDARG00000079756	ENSDARG00000079756.5	ENSDART00000111151	ENSDART00000111151.4	peak1	pseudopodium-enriched atypical kinase 1 [Source:ZFIN;Acc:ZDB-GENE-100422-1]	angiogenic sprout	disorganized	abnormal	ZDB-PUB-180607-5
OG0002108	ENSDARG00000079756	ENSDARG00000079756.5	ENSDART00000111151	ENSDART00000111151.4	peak1	pseudopodium-enriched atypical kinase 1 [Source:ZFIN;Acc:ZDB-GENE-100422-1]	angiogenic sprout	disorganized	abnormal	ZDB-PUB-180607-5
OG0002108	ENSDARG00000079756	ENSDARG00000079756.5	ENSDART00000111151	ENSDART00000111151.4	peak1	pseudopodium-enriched atypical kinase 1 [Source:ZFIN;Acc:ZDB-GENE-100422-1]	angiogenic sprout	disorganized	abnormal	ZDB-PUB-180607-5
OG0002108	ENSDARG00000079756	ENSDARG00000079756.5	ENSDART00000111151	ENSDART00000111151.4	peak1	pseudopodium-enriched atypical kinase 1 [Source:ZFIN;Acc:ZDB-GENE-100422-1]	blood	accumulation	abnormal	ZDB-PUB-180607-5
OG0002108	ENSDARG00000079756	ENSDARG00000079756.5	ENSDART00000111151	ENSDART00000111151.4	peak1	pseudopodium-enriched atypical kinase 1 [Source:ZFIN;Acc:ZDB-GENE-100422-1]	blood circulation	disrupted	abnormal	ZDB-PUB-180607-5
OG0002108	ENSDARG00000079756	ENSDARG00000079756.5	ENSDART00000111151	ENSDART00000111151.4	peak1	pseudopodium-enriched atypical kinase 1 [Source:ZFIN;Acc:ZDB-GENE-100422-1]	blood circulation	disrupted	abnormal	ZDB-PUB-180607-5
OG0002108	ENSDARG00000079756	ENSDARG00000079756.5	ENSDART00000111151	ENSDART00000111151.4	peak1	pseudopodium-enriched atypical kinase 1 [Source:ZFIN;Acc:ZDB-GENE-100422-1]	blood vessel endothelial cell	disrupted	abnormal	ZDB-PUB-180607-5
OG0002108	ENSDARG00000079756	ENSDARG00000079756.5	ENSDART00000111151	ENSDART00000111151.4	peak1	pseudopodium-enriched atypical kinase 1 [Source:ZFIN;Acc:ZDB-GENE-100422-1]	dorsal longitudinal anastomotic vessel	agenesis	abnormal	ZDB-PUB-180607-5
OG0002108	ENSDARG00000079756	ENSDARG00000079756.5	ENSDART00000111151	ENSDART00000111151.4	peak1	pseudopodium-enriched atypical kinase 1 [Source:ZFIN;Acc:ZDB-GENE-100422-1]	intersegmental vessel	has fewer parts of type	abnormal	ZDB-PUB-180607-5
OG0002108	ENSDARG00000079756	ENSDARG00000079756.5	ENSDART00000111151	ENSDART00000111151.4	peak1	pseudopodium-enriched atypical kinase 1 [Source:ZFIN;Acc:ZDB-GENE-100422-1]	intersegmental vessel	decreased length	abnormal	ZDB-PUB-180607-5
OG0002108	ENSDARG00000079756	ENSDARG00000079756.5	ENSDART00000111151	ENSDART00000111151.4	peak1	pseudopodium-enriched atypical kinase 1 [Source:ZFIN;Acc:ZDB-GENE-100422-1]	intersegmental vessel	decreased length	abnormal	ZDB-PUB-180607-5
OG0002108	ENSDARG00000079756	ENSDARG00000079756.5	ENSDART00000111151	ENSDART00000111151.4	peak1	pseudopodium-enriched atypical kinase 1 [Source:ZFIN;Acc:ZDB-GENE-100422-1]	intersegmental vessel	decreased length	abnormal	ZDB-PUB-180607-5
OG0002108	ENSDARG00000079756	ENSDARG00000079756.5	ENSDART00000111151	ENSDART00000111151.4	peak1	pseudopodium-enriched atypical kinase 1 [Source:ZFIN;Acc:ZDB-GENE-100422-1]	intersegmental vessel	decreased length	abnormal	ZDB-PUB-180607-5
OG0002108	ENSDARG00000079756	ENSDARG00000079756.5	ENSDART00000111151	ENSDART00000111151.4	peak1	pseudopodium-enriched atypical kinase 1 [Source:ZFIN;Acc:ZDB-GENE-100422-1]	intersegmental vessel	morphology	abnormal	ZDB-PUB-180607-5
OG0002108	ENSDARG00000079756	ENSDARG00000079756.5	ENSDART00000111151	ENSDART00000111151.4	peak1	pseudopodium-enriched atypical kinase 1 [Source:ZFIN;Acc:ZDB-GENE-100422-1]	pericardium	edematous	abnormal	ZDB-PUB-180607-5
OG0002108	ENSDARG00000079756	ENSDARG00000079756.5	ENSDART00000111151	ENSDART00000111151.4	peak1	pseudopodium-enriched atypical kinase 1 [Source:ZFIN;Acc:ZDB-GENE-100422-1]	subintestinal vein	decreased length	abnormal	ZDB-PUB-180607-5
OG0002108	ENSDARG00000079756	ENSDARG00000079756.5	ENSDART00000111151	ENSDART00000111151.4	peak1	pseudopodium-enriched atypical kinase 1 [Source:ZFIN;Acc:ZDB-GENE-100422-1]	subintestinal vein	morphology	abnormal	ZDB-PUB-180607-5
OG0002108	ENSDARG00000079756	ENSDARG00000079756.5	ENSDART00000111151	ENSDART00000111151.4	peak1	pseudopodium-enriched atypical kinase 1 [Source:ZFIN;Acc:ZDB-GENE-100422-1]	subintestinal vein	morphology	abnormal	ZDB-PUB-180607-5
OG0002108	ENSDARG00000079756	ENSDARG00000079756.5	ENSDART00000111151	ENSDART00000111151.4	peak1	pseudopodium-enriched atypical kinase 1 [Source:ZFIN;Acc:ZDB-GENE-100422-1]	subintestinal vein	decreased length	abnormal	ZDB-PUB-180607-5
OG0002108	ENSDARG00000079756	ENSDARG00000079756.5	ENSDART00000111151	ENSDART00000111151.4	peak1	pseudopodium-enriched atypical kinase 1 [Source:ZFIN;Acc:ZDB-GENE-100422-1]	whole organism	absent	abnormal	ZDB-PUB-180607-5
OG0008574	ENSDARG00000059982	ENSDARG00000059982.7	ENSDART00000135072	ENSDART00000135072.3	poc5	POC5 centriolar protein homolog (Chlamydomonas) [Source:ZFIN;Acc:ZDB-GENE-060526-135]	anterior/posterior axis specification	disrupted	abnormal	ZDB-PUB-150203-2
OG0008574	ENSDARG00000059982	ENSDARG00000059982.7	ENSDART00000135072	ENSDART00000135072.3	poc5	POC5 centriolar protein homolog (Chlamydomonas) [Source:ZFIN;Acc:ZDB-GENE-060526-135]	anterior/posterior axis specification	disrupted	abnormal	ZDB-PUB-150203-2
OG0008574	ENSDARG00000059982	ENSDARG00000059982.7	ENSDART00000135072	ENSDART00000135072.3	poc5	POC5 centriolar protein homolog (Chlamydomonas) [Source:ZFIN;Acc:ZDB-GENE-060526-135]	eye development	disrupted	abnormal	ZDB-PUB-171223-8
OG0008574	ENSDARG00000059982	ENSDARG00000059982.7	ENSDART00000135072	ENSDART00000135072.3	poc5	POC5 centriolar protein homolog (Chlamydomonas) [Source:ZFIN;Acc:ZDB-GENE-060526-135]	eye photoreceptor cell	decreased length	abnormal	ZDB-PUB-171223-8
OG0008574	ENSDARG00000059982	ENSDARG00000059982.7	ENSDART00000135072	ENSDART00000135072.3	poc5	POC5 centriolar protein homolog (Chlamydomonas) [Source:ZFIN;Acc:ZDB-GENE-060526-135]	eye photoreceptor cell	decreased length	abnormal	ZDB-PUB-171223-8
OG0008574	ENSDARG00000059982	ENSDARG00000059982.7	ENSDART00000135072	ENSDART00000135072.3	poc5	POC5 centriolar protein homolog (Chlamydomonas) [Source:ZFIN;Acc:ZDB-GENE-060526-135]	eye photoreceptor cell	decreased length	abnormal	ZDB-PUB-171223-8
OG0008574	ENSDARG00000059982	ENSDARG00000059982.7	ENSDART00000135072	ENSDART00000135072.3	poc5	POC5 centriolar protein homolog (Chlamydomonas) [Source:ZFIN;Acc:ZDB-GENE-060526-135]	pericardium	edematous	abnormal	ZDB-PUB-171223-8
OG0008574	ENSDARG00000059982	ENSDARG00000059982.7	ENSDART00000135072	ENSDART00000135072.3	poc5	POC5 centriolar protein homolog (Chlamydomonas) [Source:ZFIN;Acc:ZDB-GENE-060526-135]	post-vent region	curved	abnormal	ZDB-PUB-150203-2
OG0008574	ENSDARG00000059982	ENSDARG00000059982.7	ENSDART00000135072	ENSDART00000135072.3	poc5	POC5 centriolar protein homolog (Chlamydomonas) [Source:ZFIN;Acc:ZDB-GENE-060526-135]	post-vent region	curved	abnormal	ZDB-PUB-150203-2
OG0008574	ENSDARG00000059982	ENSDARG00000059982.7	ENSDART00000135072	ENSDART00000135072.3	poc5	POC5 centriolar protein homolog (Chlamydomonas) [Source:ZFIN;Acc:ZDB-GENE-060526-135]	post-vent region	curved	abnormal	ZDB-PUB-171223-8
OG0008574	ENSDARG00000059982	ENSDARG00000059982.7	ENSDART00000135072	ENSDART00000135072.3	poc5	POC5 centriolar protein homolog (Chlamydomonas) [Source:ZFIN;Acc:ZDB-GENE-060526-135]	visual behavior	process quality	abnormal	ZDB-PUB-171223-8
OG0008574	ENSDARG00000059982	ENSDARG00000059982.7	ENSDART00000135072	ENSDART00000135072.3	poc5	POC5 centriolar protein homolog (Chlamydomonas) [Source:ZFIN;Acc:ZDB-GENE-060526-135]	visual behavior	process quality	abnormal	ZDB-PUB-171223-8
OG0008574	ENSDARG00000059982	ENSDARG00000059982.7	ENSDART00000135072	ENSDART00000135072.3	poc5	POC5 centriolar protein homolog (Chlamydomonas) [Source:ZFIN;Acc:ZDB-GENE-060526-135]	whole organism	dead	abnormal	ZDB-PUB-150203-2
OG0002545	ENSDARG00000030530	ENSDARG00000030530.7	ENSDART00000048890	ENSDART00000048890.7	slc22a2	solute carrier family 22 member 2 [Source:ZFIN;Acc:ZDB-GENE-040426-2167]	atrium	inverted	abnormal	ZDB-PUB-190511-6
OG0002545	ENSDARG00000030530	ENSDARG00000030530.7	ENSDART00000048890	ENSDART00000048890.7	slc22a2	solute carrier family 22 member 2 [Source:ZFIN;Acc:ZDB-GENE-040426-2167]	cardiac ventricle	inverted	abnormal	ZDB-PUB-190511-6
OG0002545	ENSDARG00000030530	ENSDARG00000030530.7	ENSDART00000048890	ENSDART00000048890.7	slc22a2	solute carrier family 22 member 2 [Source:ZFIN;Acc:ZDB-GENE-040426-2167]	determination of heart left/right asymmetry	disrupted	abnormal	ZDB-PUB-190511-6
OG0002545	ENSDARG00000030530	ENSDARG00000030530.7	ENSDART00000048890	ENSDART00000048890.7	slc22a2	solute carrier family 22 member 2 [Source:ZFIN;Acc:ZDB-GENE-040426-2167]	determination of heart left/right asymmetry	disrupted	abnormal	ZDB-PUB-190511-6
OG0002545	ENSDARG00000030530	ENSDARG00000030530.7	ENSDART00000048890	ENSDART00000048890.7	slc22a2	solute carrier family 22 member 2 [Source:ZFIN;Acc:ZDB-GENE-040426-2167]	heart	morphology	abnormal	ZDB-PUB-190511-6
OG0002545	ENSDARG00000030530	ENSDARG00000030530.7	ENSDART00000048890	ENSDART00000048890.7	slc22a2	solute carrier family 22 member 2 [Source:ZFIN;Acc:ZDB-GENE-040426-2167]	heart	morphology	abnormal	ZDB-PUB-190511-6
OG0002545	ENSDARG00000030530	ENSDARG00000030530.7	ENSDART00000048890	ENSDART00000048890.7	slc22a2	solute carrier family 22 member 2 [Source:ZFIN;Acc:ZDB-GENE-040426-2167]	heart	edematous	abnormal	ZDB-PUB-190511-6
OG0002545	ENSDARG00000030530	ENSDARG00000030530.7	ENSDART00000048890	ENSDART00000048890.7	slc22a2	solute carrier family 22 member 2 [Source:ZFIN;Acc:ZDB-GENE-040426-2167]	trunk vasculature	malformed	abnormal	ZDB-PUB-190511-6
OG0000233	ENSDARG00000101021	ENSDARG00000101021.2	ENSDART00000160391	ENSDART00000160391.2	slc22a5	solute carrier family 22 member 5 [Source:ZFIN;Acc:ZDB-GENE-091012-1]	heme biosynthetic process	disrupted	abnormal	ZDB-PUB-090807-19
OG0000233	ENSDARG00000101021	ENSDARG00000101021.2	ENSDART00000160391	ENSDART00000160391.2	slc22a5	solute carrier family 22 member 5 [Source:ZFIN;Acc:ZDB-GENE-091012-1]	nucleate erythrocyte	composition	abnormal	ZDB-PUB-090807-19
OG0000233	ENSDARG00000101021	ENSDARG00000101021.2	ENSDART00000160391	ENSDART00000160391.2	slc22a5	solute carrier family 22 member 5 [Source:ZFIN;Acc:ZDB-GENE-091012-1]	nucleate erythrocyte	decreased amount	abnormal	ZDB-PUB-090807-19
OG0001120	ENSDARG00000030743	ENSDARG00000030743.9	ENSDART00000134573	ENSDART00000134573.2	sptlc3	serine palmitoyltransferase, long chain base subunit 3 [Source:ZFIN;Acc:ZDB-GENE-041210-281]	motor neuron	morphology	abnormal	ZDB-PUB-150811-4
OG0001120	ENSDARG00000030743	ENSDARG00000030743.9	ENSDART00000134573	ENSDART00000134573.2	sptlc3	serine palmitoyltransferase, long chain base subunit 3 [Source:ZFIN;Acc:ZDB-GENE-041210-281]	motor neuron	process quality	abnormal	ZDB-PUB-150811-4
OG0013979	ENSDARG00000035633	ENSDARG00000035633.9	ENSDART00000051669	ENSDART00000051669.8	tctn2	tectonic family member 2 [Source:ZFIN;Acc:ZDB-GENE-030131-751]	determination of heart left/right asymmetry	disrupted	abnormal	ZDB-PUB-180531-6
OG0013979	ENSDARG00000035633	ENSDARG00000035633.9	ENSDART00000051669	ENSDART00000051669.8	tctn2	tectonic family member 2 [Source:ZFIN;Acc:ZDB-GENE-030131-751]	heart looping	disrupted	abnormal	ZDB-PUB-180531-6
OG0013979	ENSDARG00000035633	ENSDARG00000035633.9	ENSDART00000051669	ENSDART00000051669.8	tctn2	tectonic family member 2 [Source:ZFIN;Acc:ZDB-GENE-030131-751]	heart primordium	mislocalised	abnormal	ZDB-PUB-180531-6
OG0013979	ENSDARG00000035633	ENSDARG00000035633.9	ENSDART00000051669	ENSDART00000051669.8	tctn2	tectonic family member 2 [Source:ZFIN;Acc:ZDB-GENE-030131-751]	lateral plate mesoderm	mislocalised	abnormal	ZDB-PUB-180531-6
OG0001257	ENSDARG00000037559	ENSDARG00000037559.7	ENSDART00000133131	ENSDART00000133131.2	uba1	ubiquitin-like modifier activating enzyme 1 [Source:ZFIN;Acc:ZDB-GENE-040426-2009]	motor neuron	process quality	abnormal	ZDB-PUB-140513-428
OG0001257	ENSDARG00000037559	ENSDARG00000037559.7	ENSDART00000133131	ENSDART00000133131.2	uba1	ubiquitin-like modifier activating enzyme 1 [Source:ZFIN;Acc:ZDB-GENE-040426-2009]	motor neuron	branchiness	abnormal	ZDB-PUB-140513-428
OG0001257	ENSDARG00000037559	ENSDARG00000037559.7	ENSDART00000133131	ENSDART00000133131.2	uba1	ubiquitin-like modifier activating enzyme 1 [Source:ZFIN;Acc:ZDB-GENE-040426-2009]	neutrophil	decreased amount	abnormal	ZDB-PUB-201028-8
OG0001257	ENSDARG00000037559	ENSDARG00000037559.7	ENSDART00000133131	ENSDART00000133131.2	uba1	ubiquitin-like modifier activating enzyme 1 [Source:ZFIN;Acc:ZDB-GENE-040426-2009]	neutrophil	decreased amount	abnormal	ZDB-PUB-201028-8
OG0001257	ENSDARG00000037559	ENSDARG00000037559.7	ENSDART00000133131	ENSDART00000133131.2	uba1	ubiquitin-like modifier activating enzyme 1 [Source:ZFIN;Acc:ZDB-GENE-040426-2009]	neutrophil	decreased amount	abnormal	ZDB-PUB-201028-8
OG0001257	ENSDARG00000037559	ENSDARG00000037559.7	ENSDART00000133131	ENSDART00000133131.2	uba1	ubiquitin-like modifier activating enzyme 1 [Source:ZFIN;Acc:ZDB-GENE-040426-2009]	neutrophil	decreased amount	abnormal	ZDB-PUB-201028-8
OG0001257	ENSDARG00000037559	ENSDARG00000037559.7	ENSDART00000133131	ENSDART00000133131.2	uba1	ubiquitin-like modifier activating enzyme 1 [Source:ZFIN;Acc:ZDB-GENE-040426-2009]	neutrophil	decreased amount	abnormal	ZDB-PUB-201028-8
OG0001257	ENSDARG00000037559	ENSDARG00000037559.7	ENSDART00000133131	ENSDART00000133131.2	uba1	ubiquitin-like modifier activating enzyme 1 [Source:ZFIN;Acc:ZDB-GENE-040426-2009]	whole organism	increased amount	abnormal	ZDB-PUB-201028-8
OG0001257	ENSDARG00000037559	ENSDARG00000037559.7	ENSDART00000133131	ENSDART00000133131.2	uba1	ubiquitin-like modifier activating enzyme 1 [Source:ZFIN;Acc:ZDB-GENE-040426-2009]	whole organism	increased amount	abnormal	ZDB-PUB-201028-8
OG0001257	ENSDARG00000037559	ENSDARG00000037559.7	ENSDART00000133131	ENSDART00000133131.2	uba1	ubiquitin-like modifier activating enzyme 1 [Source:ZFIN;Acc:ZDB-GENE-040426-2009]	whole organism	increased amount	abnormal	ZDB-PUB-201028-8
OG0001257	ENSDARG00000037559	ENSDARG00000037559.7	ENSDART00000133131	ENSDART00000133131.2	uba1	ubiquitin-like modifier activating enzyme 1 [Source:ZFIN;Acc:ZDB-GENE-040426-2009]	whole organism	increased amount	abnormal	ZDB-PUB-201028-8
OG0001257	ENSDARG00000037559	ENSDARG00000037559.7	ENSDART00000133131	ENSDART00000133131.2	uba1	ubiquitin-like modifier activating enzyme 1 [Source:ZFIN;Acc:ZDB-GENE-040426-2009]	whole organism	increased amount	abnormal	ZDB-PUB-201028-8
OG0001257	ENSDARG00000037559	ENSDARG00000037559.7	ENSDART00000133131	ENSDART00000133131.2	uba1	ubiquitin-like modifier activating enzyme 1 [Source:ZFIN;Acc:ZDB-GENE-040426-2009]	whole organism	increased amount	abnormal	ZDB-PUB-201028-8
OG0001257	ENSDARG00000037559	ENSDARG00000037559.7	ENSDART00000133131	ENSDART00000133131.2	uba1	ubiquitin-like modifier activating enzyme 1 [Source:ZFIN;Acc:ZDB-GENE-040426-2009]	whole organism	decreased life span	abnormal	ZDB-PUB-201028-8
OG0001257	ENSDARG00000037559	ENSDARG00000037559.7	ENSDART00000133131	ENSDART00000133131.2	uba1	ubiquitin-like modifier activating enzyme 1 [Source:ZFIN;Acc:ZDB-GENE-040426-2009]	whole organism	dead	abnormal	ZDB-PUB-201028-8
OG0001257	ENSDARG00000037559	ENSDARG00000037559.7	ENSDART00000133131	ENSDART00000133131.2	uba1	ubiquitin-like modifier activating enzyme 1 [Source:ZFIN;Acc:ZDB-GENE-040426-2009]	whole organism	decreased life span	abnormal	ZDB-PUB-201028-8
OG0001257	ENSDARG00000037559	ENSDARG00000037559.7	ENSDART00000133131	ENSDART00000133131.2	uba1	ubiquitin-like modifier activating enzyme 1 [Source:ZFIN;Acc:ZDB-GENE-040426-2009]	whole organism	decreased life span	abnormal	ZDB-PUB-201028-8
OG0001257	ENSDARG00000037559	ENSDARG00000037559.7	ENSDART00000133131	ENSDART00000133131.2	uba1	ubiquitin-like modifier activating enzyme 1 [Source:ZFIN;Acc:ZDB-GENE-040426-2009]	whole organism	dead	abnormal	ZDB-PUB-201028-8
OG0001257	ENSDARG00000037559	ENSDARG00000037559.7	ENSDART00000133131	ENSDART00000133131.2	uba1	ubiquitin-like modifier activating enzyme 1 [Source:ZFIN;Acc:ZDB-GENE-040426-2009]	whole organism	increased amount	abnormal	ZDB-PUB-201028-8
OG0001257	ENSDARG00000037559	ENSDARG00000037559.7	ENSDART00000133131	ENSDART00000133131.2	uba1	ubiquitin-like modifier activating enzyme 1 [Source:ZFIN;Acc:ZDB-GENE-040426-2009]	whole organism	increased amount	abnormal	ZDB-PUB-201028-8
OG0001257	ENSDARG00000037559	ENSDARG00000037559.7	ENSDART00000133131	ENSDART00000133131.2	uba1	ubiquitin-like modifier activating enzyme 1 [Source:ZFIN;Acc:ZDB-GENE-040426-2009]	whole organism	increased amount	abnormal	ZDB-PUB-201028-8
OG0001257	ENSDARG00000037559	ENSDARG00000037559.7	ENSDART00000133131	ENSDART00000133131.2	uba1	ubiquitin-like modifier activating enzyme 1 [Source:ZFIN;Acc:ZDB-GENE-040426-2009]	whole organism	increased amount	abnormal	ZDB-PUB-201028-8
OG0001257	ENSDARG00000037559	ENSDARG00000037559.7	ENSDART00000133131	ENSDART00000133131.2	uba1	ubiquitin-like modifier activating enzyme 1 [Source:ZFIN;Acc:ZDB-GENE-040426-2009]	whole organism	increased amount	abnormal	ZDB-PUB-201028-8
OG0001257	ENSDARG00000037559	ENSDARG00000037559.7	ENSDART00000133131	ENSDART00000133131.2	uba1	ubiquitin-like modifier activating enzyme 1 [Source:ZFIN;Acc:ZDB-GENE-040426-2009]	whole organism	dead	abnormal	ZDB-PUB-201028-8
OG0001257	ENSDARG00000037559	ENSDARG00000037559.7	ENSDART00000133131	ENSDART00000133131.2	uba1	ubiquitin-like modifier activating enzyme 1 [Source:ZFIN;Acc:ZDB-GENE-040426-2009]	whole organism	increased amount	abnormal	ZDB-PUB-201028-8
OG0010204	ENSDARG00000071197	ENSDARG00000071197.5	ENSDART00000105098	ENSDART00000105098.5	usp40	ubiquitin specific peptidase 40 [Source:ZFIN;Acc:ZDB-GENE-060518-5]	pericardium	edematous	abnormal	ZDB-PUB-170204-11
OG0010204	ENSDARG00000071197	ENSDARG00000071197.5	ENSDART00000105098	ENSDART00000105098.5	usp40	ubiquitin specific peptidase 40 [Source:ZFIN;Acc:ZDB-GENE-060518-5]	post-vent region	curved dorsal	abnormal	ZDB-PUB-170204-11
OG0010204	ENSDARG00000071197	ENSDARG00000071197.5	ENSDART00000105098	ENSDART00000105098.5	usp40	ubiquitin specific peptidase 40 [Source:ZFIN;Acc:ZDB-GENE-060518-5]	pronephric capsular space	dilated	abnormal	ZDB-PUB-170204-11
OG0010204	ENSDARG00000071197	ENSDARG00000071197.5	ENSDART00000105098	ENSDART00000105098.5	usp40	ubiquitin specific peptidase 40 [Source:ZFIN;Acc:ZDB-GENE-060518-5]	pronephric glomerular basement membrane	decreased functionality	abnormal	ZDB-PUB-170204-11
OG0010204	ENSDARG00000071197	ENSDARG00000071197.5	ENSDART00000105098	ENSDART00000105098.5	usp40	ubiquitin specific peptidase 40 [Source:ZFIN;Acc:ZDB-GENE-060518-5]	pronephric glomerulus	decreased amount	abnormal	ZDB-PUB-170204-11
OG0010204	ENSDARG00000071197	ENSDARG00000071197.5	ENSDART00000105098	ENSDART00000105098.5	usp40	ubiquitin specific peptidase 40 [Source:ZFIN;Acc:ZDB-GENE-060518-5]	pronephric glomerulus	disorganized	abnormal	ZDB-PUB-170204-11
OG0010204	ENSDARG00000071197	ENSDARG00000071197.5	ENSDART00000105098	ENSDART00000105098.5	usp40	ubiquitin specific peptidase 40 [Source:ZFIN;Acc:ZDB-GENE-060518-5]	pronephric podocyte	decreased thickness	abnormal	ZDB-PUB-170204-11
OG0010204	ENSDARG00000071197	ENSDARG00000071197.5	ENSDART00000105098	ENSDART00000105098.5	usp40	ubiquitin specific peptidase 40 [Source:ZFIN;Acc:ZDB-GENE-060518-5]	whole organism	decreased length	abnormal	ZDB-PUB-170204-11
OG0001196	ENSDARG00000092233	ENSDARG00000092233.3	ENSDART00000144969	ENSDART00000144969.3	vtg1	vitellogenin 1 [Source:ZFIN;Acc:ZDB-GENE-001201-1]	female organism	absent	abnormal	ZDB-PUB-190807-7
OG0001196	ENSDARG00000092233	ENSDARG00000092233.3	ENSDART00000144969	ENSDART00000144969.3	vtg1	vitellogenin 1 [Source:ZFIN;Acc:ZDB-GENE-001201-1]	female organism	absent	abnormal	ZDB-PUB-190807-7
OG0001196	ENSDARG00000092233	ENSDARG00000092233.3	ENSDART00000144969	ENSDART00000144969.3	vtg1	vitellogenin 1 [Source:ZFIN;Acc:ZDB-GENE-001201-1]	female organism	increased amount	abnormal	ZDB-PUB-190807-7
OG0001196	ENSDARG00000092233	ENSDARG00000092233.3	ENSDART00000144969	ENSDART00000144969.3	vtg1	vitellogenin 1 [Source:ZFIN;Acc:ZDB-GENE-001201-1]	female organism	decreased amount	abnormal	ZDB-PUB-190807-7
OG0001196	ENSDARG00000092233	ENSDARG00000092233.3	ENSDART00000144969	ENSDART00000144969.3	vtg1	vitellogenin 1 [Source:ZFIN;Acc:ZDB-GENE-001201-1]	female organism	increased amount	abnormal	ZDB-PUB-190807-7
OG0001196	ENSDARG00000092233	ENSDARG00000092233.3	ENSDART00000144969	ENSDART00000144969.3	vtg1	vitellogenin 1 [Source:ZFIN;Acc:ZDB-GENE-001201-1]	female organism	increased amount	abnormal	ZDB-PUB-190807-7
OG0001196	ENSDARG00000092233	ENSDARG00000092233.3	ENSDART00000144969	ENSDART00000144969.3	vtg1	vitellogenin 1 [Source:ZFIN;Acc:ZDB-GENE-001201-1]	female organism	increased amount	abnormal	ZDB-PUB-190807-7
OG0001196	ENSDARG00000092233	ENSDARG00000092233.3	ENSDART00000144969	ENSDART00000144969.3	vtg1	vitellogenin 1 [Source:ZFIN;Acc:ZDB-GENE-001201-1]	female organism	absent	abnormal	ZDB-PUB-190807-7
OG0001196	ENSDARG00000092233	ENSDARG00000092233.3	ENSDART00000144969	ENSDART00000144969.3	vtg1	vitellogenin 1 [Source:ZFIN;Acc:ZDB-GENE-001201-1]	female organism	increased amount	abnormal	ZDB-PUB-190807-7
OG0001196	ENSDARG00000092233	ENSDARG00000092233.3	ENSDART00000144969	ENSDART00000144969.3	vtg1	vitellogenin 1 [Source:ZFIN;Acc:ZDB-GENE-001201-1]	female organism	decreased amount	abnormal	ZDB-PUB-190807-7
OG0001196	ENSDARG00000092233	ENSDARG00000092233.3	ENSDART00000144969	ENSDART00000144969.3	vtg1	vitellogenin 1 [Source:ZFIN;Acc:ZDB-GENE-001201-1]	female organism	absent	abnormal	ZDB-PUB-190807-7
OG0001196	ENSDARG00000092233	ENSDARG00000092233.3	ENSDART00000144969	ENSDART00000144969.3	vtg1	vitellogenin 1 [Source:ZFIN;Acc:ZDB-GENE-001201-1]	female organism	absent	abnormal	ZDB-PUB-190807-7
OG0001196	ENSDARG00000092233	ENSDARG00000092233.3	ENSDART00000144969	ENSDART00000144969.3	vtg1	vitellogenin 1 [Source:ZFIN;Acc:ZDB-GENE-001201-1]	female organism	absent	abnormal	ZDB-PUB-190807-7
OG0001196	ENSDARG00000092233	ENSDARG00000092233.3	ENSDART00000144969	ENSDART00000144969.3	vtg1	vitellogenin 1 [Source:ZFIN;Acc:ZDB-GENE-001201-1]	female organism	absent	abnormal	ZDB-PUB-190807-7
OG0001196	ENSDARG00000092233	ENSDARG00000092233.3	ENSDART00000144969	ENSDART00000144969.3	vtg1	vitellogenin 1 [Source:ZFIN;Acc:ZDB-GENE-001201-1]	female organism	absent	abnormal	ZDB-PUB-190807-7
OG0001196	ENSDARG00000092233	ENSDARG00000092233.3	ENSDART00000144969	ENSDART00000144969.3	vtg1	vitellogenin 1 [Source:ZFIN;Acc:ZDB-GENE-001201-1]	female organism	absent	abnormal	ZDB-PUB-190807-7
OG0001196	ENSDARG00000113631	ENSDARG00000113631.1	ENSDART00000190185	ENSDART00000190185.1	vtg1	vitellogenin 1 [Source:ZFIN;Acc:ZDB-GENE-001201-1]	female organism	absent	abnormal	ZDB-PUB-190807-7
OG0001196	ENSDARG00000113631	ENSDARG00000113631.1	ENSDART00000190185	ENSDART00000190185.1	vtg1	vitellogenin 1 [Source:ZFIN;Acc:ZDB-GENE-001201-1]	female organism	absent	abnormal	ZDB-PUB-190807-7
OG0001196	ENSDARG00000113631	ENSDARG00000113631.1	ENSDART00000190185	ENSDART00000190185.1	vtg1	vitellogenin 1 [Source:ZFIN;Acc:ZDB-GENE-001201-1]	female organism	increased amount	abnormal	ZDB-PUB-190807-7
OG0001196	ENSDARG00000113631	ENSDARG00000113631.1	ENSDART00000190185	ENSDART00000190185.1	vtg1	vitellogenin 1 [Source:ZFIN;Acc:ZDB-GENE-001201-1]	female organism	decreased amount	abnormal	ZDB-PUB-190807-7
OG0001196	ENSDARG00000113631	ENSDARG00000113631.1	ENSDART00000190185	ENSDART00000190185.1	vtg1	vitellogenin 1 [Source:ZFIN;Acc:ZDB-GENE-001201-1]	female organism	increased amount	abnormal	ZDB-PUB-190807-7
OG0001196	ENSDARG00000113631	ENSDARG00000113631.1	ENSDART00000190185	ENSDART00000190185.1	vtg1	vitellogenin 1 [Source:ZFIN;Acc:ZDB-GENE-001201-1]	female organism	increased amount	abnormal	ZDB-PUB-190807-7
OG0001196	ENSDARG00000113631	ENSDARG00000113631.1	ENSDART00000190185	ENSDART00000190185.1	vtg1	vitellogenin 1 [Source:ZFIN;Acc:ZDB-GENE-001201-1]	female organism	increased amount	abnormal	ZDB-PUB-190807-7
OG0001196	ENSDARG00000113631	ENSDARG00000113631.1	ENSDART00000190185	ENSDART00000190185.1	vtg1	vitellogenin 1 [Source:ZFIN;Acc:ZDB-GENE-001201-1]	female organism	absent	abnormal	ZDB-PUB-190807-7
OG0001196	ENSDARG00000113631	ENSDARG00000113631.1	ENSDART00000190185	ENSDART00000190185.1	vtg1	vitellogenin 1 [Source:ZFIN;Acc:ZDB-GENE-001201-1]	female organism	increased amount	abnormal	ZDB-PUB-190807-7
OG0001196	ENSDARG00000113631	ENSDARG00000113631.1	ENSDART00000190185	ENSDART00000190185.1	vtg1	vitellogenin 1 [Source:ZFIN;Acc:ZDB-GENE-001201-1]	female organism	decreased amount	abnormal	ZDB-PUB-190807-7
OG0001196	ENSDARG00000113631	ENSDARG00000113631.1	ENSDART00000190185	ENSDART00000190185.1	vtg1	vitellogenin 1 [Source:ZFIN;Acc:ZDB-GENE-001201-1]	female organism	absent	abnormal	ZDB-PUB-190807-7
OG0001196	ENSDARG00000113631	ENSDARG00000113631.1	ENSDART00000190185	ENSDART00000190185.1	vtg1	vitellogenin 1 [Source:ZFIN;Acc:ZDB-GENE-001201-1]	female organism	absent	abnormal	ZDB-PUB-190807-7
OG0001196	ENSDARG00000113631	ENSDARG00000113631.1	ENSDART00000190185	ENSDART00000190185.1	vtg1	vitellogenin 1 [Source:ZFIN;Acc:ZDB-GENE-001201-1]	female organism	absent	abnormal	ZDB-PUB-190807-7
OG0001196	ENSDARG00000113631	ENSDARG00000113631.1	ENSDART00000190185	ENSDART00000190185.1	vtg1	vitellogenin 1 [Source:ZFIN;Acc:ZDB-GENE-001201-1]	female organism	absent	abnormal	ZDB-PUB-190807-7
OG0001196	ENSDARG00000113631	ENSDARG00000113631.1	ENSDART00000190185	ENSDART00000190185.1	vtg1	vitellogenin 1 [Source:ZFIN;Acc:ZDB-GENE-001201-1]	female organism	absent	abnormal	ZDB-PUB-190807-7
OG0001196	ENSDARG00000113631	ENSDARG00000113631.1	ENSDART00000190185	ENSDART00000190185.1	vtg1	vitellogenin 1 [Source:ZFIN;Acc:ZDB-GENE-001201-1]	female organism	absent	abnormal	ZDB-PUB-190807-7
OG0001196	ENSDARG00000092233	ENSDARG00000092233.3	ENSDART00000144969	ENSDART00000144969.3	vtg1	vitellogenin 1 [Source:ZFIN;Acc:ZDB-GENE-001201-1]	fertilized egg	decreased rate of occurrence	abnormal	ZDB-PUB-190807-7
OG0001196	ENSDARG00000092233	ENSDARG00000092233.3	ENSDART00000144969	ENSDART00000144969.3	vtg1	vitellogenin 1 [Source:ZFIN;Acc:ZDB-GENE-001201-1]	fertilized egg	decreased rate of occurrence	abnormal	ZDB-PUB-190807-7
OG0001196	ENSDARG00000092233	ENSDARG00000092233.3	ENSDART00000144969	ENSDART00000144969.3	vtg1	vitellogenin 1 [Source:ZFIN;Acc:ZDB-GENE-001201-1]	fertilized egg	decreased rate of occurrence	abnormal	ZDB-PUB-190807-7
OG0001196	ENSDARG00000092233	ENSDARG00000092233.3	ENSDART00000144969	ENSDART00000144969.3	vtg1	vitellogenin 1 [Source:ZFIN;Acc:ZDB-GENE-001201-1]	fertilized egg	decreased rate of occurrence	abnormal	ZDB-PUB-190807-7
OG0001196	ENSDARG00000113631	ENSDARG00000113631.1	ENSDART00000190185	ENSDART00000190185.1	vtg1	vitellogenin 1 [Source:ZFIN;Acc:ZDB-GENE-001201-1]	fertilized egg	decreased rate of occurrence	abnormal	ZDB-PUB-190807-7
OG0001196	ENSDARG00000113631	ENSDARG00000113631.1	ENSDART00000190185	ENSDART00000190185.1	vtg1	vitellogenin 1 [Source:ZFIN;Acc:ZDB-GENE-001201-1]	fertilized egg	decreased rate of occurrence	abnormal	ZDB-PUB-190807-7
OG0001196	ENSDARG00000113631	ENSDARG00000113631.1	ENSDART00000190185	ENSDART00000190185.1	vtg1	vitellogenin 1 [Source:ZFIN;Acc:ZDB-GENE-001201-1]	fertilized egg	decreased rate of occurrence	abnormal	ZDB-PUB-190807-7
OG0001196	ENSDARG00000113631	ENSDARG00000113631.1	ENSDART00000190185	ENSDART00000190185.1	vtg1	vitellogenin 1 [Source:ZFIN;Acc:ZDB-GENE-001201-1]	fertilized egg	decreased rate of occurrence	abnormal	ZDB-PUB-190807-7
OG0001196	ENSDARG00000092233	ENSDARG00000092233.3	ENSDART00000144969	ENSDART00000144969.3	vtg1	vitellogenin 1 [Source:ZFIN;Acc:ZDB-GENE-001201-1]	pericardium	edematous	abnormal	ZDB-PUB-190807-7
OG0001196	ENSDARG00000092233	ENSDARG00000092233.3	ENSDART00000144969	ENSDART00000144969.3	vtg1	vitellogenin 1 [Source:ZFIN;Acc:ZDB-GENE-001201-1]	pericardium	edematous	abnormal	ZDB-PUB-190807-7
OG0001196	ENSDARG00000113631	ENSDARG00000113631.1	ENSDART00000190185	ENSDART00000190185.1	vtg1	vitellogenin 1 [Source:ZFIN;Acc:ZDB-GENE-001201-1]	pericardium	edematous	abnormal	ZDB-PUB-190807-7
OG0001196	ENSDARG00000113631	ENSDARG00000113631.1	ENSDART00000190185	ENSDART00000190185.1	vtg1	vitellogenin 1 [Source:ZFIN;Acc:ZDB-GENE-001201-1]	pericardium	edematous	abnormal	ZDB-PUB-190807-7
OG0001196	ENSDARG00000092233	ENSDARG00000092233.3	ENSDART00000144969	ENSDART00000144969.3	vtg1	vitellogenin 1 [Source:ZFIN;Acc:ZDB-GENE-001201-1]	post-vent region	curved	abnormal	ZDB-PUB-190807-7
OG0001196	ENSDARG00000092233	ENSDARG00000092233.3	ENSDART00000144969	ENSDART00000144969.3	vtg1	vitellogenin 1 [Source:ZFIN;Acc:ZDB-GENE-001201-1]	post-vent region	bent	abnormal	ZDB-PUB-190807-7
OG0001196	ENSDARG00000092233	ENSDARG00000092233.3	ENSDART00000144969	ENSDART00000144969.3	vtg1	vitellogenin 1 [Source:ZFIN;Acc:ZDB-GENE-001201-1]	post-vent region	curved	abnormal	ZDB-PUB-190807-7
OG0001196	ENSDARG00000092233	ENSDARG00000092233.3	ENSDART00000144969	ENSDART00000144969.3	vtg1	vitellogenin 1 [Source:ZFIN;Acc:ZDB-GENE-001201-1]	post-vent region	bent	abnormal	ZDB-PUB-190807-7
OG0001196	ENSDARG00000113631	ENSDARG00000113631.1	ENSDART00000190185	ENSDART00000190185.1	vtg1	vitellogenin 1 [Source:ZFIN;Acc:ZDB-GENE-001201-1]	post-vent region	curved	abnormal	ZDB-PUB-190807-7
OG0001196	ENSDARG00000113631	ENSDARG00000113631.1	ENSDART00000190185	ENSDART00000190185.1	vtg1	vitellogenin 1 [Source:ZFIN;Acc:ZDB-GENE-001201-1]	post-vent region	bent	abnormal	ZDB-PUB-190807-7
OG0001196	ENSDARG00000113631	ENSDARG00000113631.1	ENSDART00000190185	ENSDART00000190185.1	vtg1	vitellogenin 1 [Source:ZFIN;Acc:ZDB-GENE-001201-1]	post-vent region	curved	abnormal	ZDB-PUB-190807-7
OG0001196	ENSDARG00000113631	ENSDARG00000113631.1	ENSDART00000190185	ENSDART00000190185.1	vtg1	vitellogenin 1 [Source:ZFIN;Acc:ZDB-GENE-001201-1]	post-vent region	bent	abnormal	ZDB-PUB-190807-7
OG0001196	ENSDARG00000092233	ENSDARG00000092233.3	ENSDART00000144969	ENSDART00000144969.3	vtg1	vitellogenin 1 [Source:ZFIN;Acc:ZDB-GENE-001201-1]	whole organism	dead	abnormal	ZDB-PUB-190807-7
OG0001196	ENSDARG00000092233	ENSDARG00000092233.3	ENSDART00000144969	ENSDART00000144969.3	vtg1	vitellogenin 1 [Source:ZFIN;Acc:ZDB-GENE-001201-1]	whole organism	decreased life span	abnormal	ZDB-PUB-190807-7
OG0001196	ENSDARG00000113631	ENSDARG00000113631.1	ENSDART00000190185	ENSDART00000190185.1	vtg1	vitellogenin 1 [Source:ZFIN;Acc:ZDB-GENE-001201-1]	whole organism	dead	abnormal	ZDB-PUB-190807-7
OG0001196	ENSDARG00000113631	ENSDARG00000113631.1	ENSDART00000190185	ENSDART00000190185.1	vtg1	vitellogenin 1 [Source:ZFIN;Acc:ZDB-GENE-001201-1]	whole organism	decreased life span	abnormal	ZDB-PUB-190807-7
OG0001196	ENSDARG00000092233	ENSDARG00000092233.3	ENSDART00000144969	ENSDART00000144969.3	vtg1	vitellogenin 1 [Source:ZFIN;Acc:ZDB-GENE-001201-1]	yolk	edematous	abnormal	ZDB-PUB-190807-7
OG0001196	ENSDARG00000092233	ENSDARG00000092233.3	ENSDART00000144969	ENSDART00000144969.3	vtg1	vitellogenin 1 [Source:ZFIN;Acc:ZDB-GENE-001201-1]	yolk	edematous	abnormal	ZDB-PUB-190807-7
OG0001196	ENSDARG00000113631	ENSDARG00000113631.1	ENSDART00000190185	ENSDART00000190185.1	vtg1	vitellogenin 1 [Source:ZFIN;Acc:ZDB-GENE-001201-1]	yolk	edematous	abnormal	ZDB-PUB-190807-7
OG0001196	ENSDARG00000113631	ENSDARG00000113631.1	ENSDART00000190185	ENSDART00000190185.1	vtg1	vitellogenin 1 [Source:ZFIN;Acc:ZDB-GENE-001201-1]	yolk	edematous	abnormal	ZDB-PUB-190807-7

## Sheet: Sheet1
Number of species	143
Number of genes	4323531
Number of genes in orthogroups	4243938
Number of unassigned genes	79593
Percentage of genes in orthogroups	98.2
Percentage of unassigned genes	1.8
Number of orthogroups	40940
Number of species-specific orthogroups	7427
Number of genes in species-specific orthogroups	30668
Percentage of genes in species-specific orthogroups	0.7
Mean orthogroup size	103.7
Median orthogroup size	9
G50 (assigned genes)	262
G50 (all genes)	254
O50 (assigned genes)	4842
O50 (all genes)	4996
Number of orthogroups with all species present	1926
Number of single-copy orthogroups	0
Date	2023-10-21
Orthogroups file	Orthogroups.tsv
Unassigned genes file	Orthogroups_UnassignedGenes.tsv
Per-species statistics	Statistics_PerSpecies.tsv
Overall statistics	Statistics_Overall.tsv
Orthogroups shared between species	Orthogroups_SpeciesOverlaps.tsv
Average number of genes per-species in orthogroup	Number of orthogroups	Percentage of orthogroups	Number of genes	Percentage of genes
<1	26899	65.7	398220	9.4
'1	10307	25.2	2039657	48.1
'2	2640	6.4	939166	22.1
'3	580	1.4	300797	7.1
'4	214	0.5	144080	3.4
'5	98	0.2	81335	1.9
'6	69	0.2	68017	1.6
'7	24	0.1	27620	0.7
'8	27	0.1	34548	0.8
'9	12	0	17201	0.4
'10	12	0	19233	0.5
2015-11-01	30	0.1	60858	1.4
16-20	12	0	33680	0.8
21-50	14	0	61002	1.4
51-100	2	0	18524	0.4
101-150	0	0	0	0
151-200	0	0	0	0
201-500	0	0	0	0
501-1000	0	0	0	0
'1001+	0	0	0	0
Number of species in orthogroup	Number of orthogroups
1	7427
2	7626
3	3163
4	1690
5	999
6	693
7	514
8	393
9	309
10	289
11	218
12	188
13	179
14	129
15	105
16	113
17	85
18	90
19	67
20	67
21	52
22	45
23	54
24	47
25	48
26	52
27	30
28	32
29	38
30	44
31	26
32	37
33	23
34	34
35	23
36	27
37	26
38	24
39	26
40	19
41	19
42	26
43	23
44	25
45	22
46	30
47	30
48	22
49	27
50	19
51	17
52	19
53	34
54	32
55	19
56	18
57	24
58	35
59	31
60	23
61	16
62	21
63	18
64	19
65	8
66	11
67	13
68	15
69	13
70	15
71	9
72	16
73	11
74	13
75	18
76	20
77	14
78	11
79	13
80	22
81	13
82	18
83	20
84	18
85	14
86	20
87	21
88	18
89	18
90	21
91	18
92	25
93	24
94	23
95	15
96	26
97	25
98	19
99	24
100	28
101	29
102	28
103	19
104	33
105	18
106	23
107	25
108	30
109	32
110	26
111	32
112	29
113	27
114	18
115	29
116	28
117	33
118	55
119	44
120	38
121	45
122	37
123	54
124	55
125	52
126	62
127	60
128	63
129	68
130	67
131	74
132	75
133	83
134	109
135	82
136	118
137	130
138	153
139	161
140	185
141	207
142	234
143	282
144	342
145	439
146	530
147	711
148	893
149	1182
150	1573
151	1939
152	2103
153	1926
