# Supplementary material for: Estimates of molecular convergence reveal multiple genes with adaptive variation across teleost fish
Source: Mol Biol Evol. 2026 Jan 28;43(1):msag015. doi: 10.1093/molbev/msag015 (PMC12849823; doi:10.1093/molbev/msag015)
Supplement: msag015_Supplementary_Data [file msag015_supplementary_data.zip › TableS6_Pheno_terms_table_revised.csv]

Fish ID	Fish Name	Affected Structure or Process 1 superterm Name	Publication ID	Gene Symbol	tissue_system
ZDB-FISH-150901-12823	WT + MO2-alcama	eye	ZDB-PUB-090106-20	alcama	Nervous
ZDB-FISH-150901-20064	WT + MO1-alcama	pharyngeal pouch	ZDB-PUB-130213-8	alcama	Nervous
ZDB-FISH-150901-21900	WT + MO1-alcama + MO1-tp53	neuron differentiation	ZDB-PUB-090106-20	alcama	Nervous
ZDB-FISH-150901-21900	WT + MO1-alcama + MO1-tp53	retina morphogenesis in camera-type eye	ZDB-PUB-090106-20	alcama	Nervous
ZDB-FISH-150901-21900	WT + MO1-alcama + MO1-tp53	retinal ganglion cell	ZDB-PUB-090106-20	alcama	Skeletal
ZDB-FISH-150901-21900	WT + MO1-alcama + MO1-tp53	retinal neural layer	ZDB-PUB-090106-20	alcama	Skeletal
ZDB-FISH-150901-21900	WT + MO1-alcama + MO1-tp53	retinal inner nuclear layer	ZDB-PUB-090106-20	alcama	Skeletal
ZDB-FISH-150901-21900	WT + MO1-alcama + MO1-tp53	optic nerve head	ZDB-PUB-090106-20	alcama	Nervous
ZDB-FISH-150901-21900	WT + MO1-alcama + MO1-tp53	integument	ZDB-PUB-090106-20	alcama	Nervous
ZDB-FISH-150901-21900	WT + MO1-alcama + MO1-tp53	whole organism	ZDB-PUB-090106-20	alcama	Nervous
ZDB-FISH-150901-21900	WT + MO1-alcama + MO1-tp53	ventral mandibular arch	ZDB-PUB-090106-20	alcama	Circulatory
ZDB-FISH-150901-21900	WT + MO1-alcama + MO1-tp53	pericardial cavity	ZDB-PUB-090106-20	alcama	Nervous
ZDB-FISH-150901-21900	WT + MO1-alcama + MO1-tp53	retinal ganglion cell layer	ZDB-PUB-090106-20	alcama	Whole organism
ZDB-FISH-150901-21900	WT + MO1-alcama + MO1-tp53	cranial nerve II	ZDB-PUB-090106-20	alcama	Skeletal
ZDB-FISH-150901-28307	WT + MO3-alcama	heart looping	ZDB-PUB-130410-19	alcama	Circulatory
ZDB-FISH-150901-3776	WT + MO4-alcama	pericardium	ZDB-PUB-101122-3	alcama	Nervous
ZDB-FISH-150901-3776	WT + MO4-alcama	swim bladder	ZDB-PUB-101122-3	alcama	Digestive
ZDB-FISH-150901-3776	WT + MO4-alcama	Meckel's cartilage	ZDB-PUB-101122-3	alcama	Nervous
ZDB-FISH-150901-3776	WT + MO4-alcama	splanchnocranium	ZDB-PUB-101122-3	alcama	Nervous
ZDB-FISH-150901-3776	WT + MO4-alcama	ceratohyal cartilage	ZDB-PUB-101122-3	alcama	Circulatory
ZDB-FISH-150901-3776	WT + MO4-alcama	interhyal cartilage	ZDB-PUB-101122-3	alcama	Circulatory
ZDB-FISH-150901-4757	s356tTg + MO1-alcama + MO1-tp53	retinal rod cell differentiation	ZDB-PUB-090106-20	alcama	Skeletal
ZDB-FISH-150901-4757	s356tTg + MO1-alcama + MO1-tp53	amacrine cell	ZDB-PUB-090106-20	alcama	Skeletal
ZDB-FISH-191227-21	alcama<sup>bns244/bns244</sup>	cardiac ventricle	ZDB-PUB-190405-15	alcama	Circulatory
ZDB-FISH-150901-26527	WIK/AB + MO1-alcamb	forebrain cell migration	ZDB-PUB-091221-5	alcamb	Nervous
ZDB-FISH-150901-26527	WIK/AB + MO1-alcamb	dorsal convergence	ZDB-PUB-091221-5	alcamb	Embryo
ZDB-FISH-150901-26527	WIK/AB + MO1-alcamb	forebrain neural keel	ZDB-PUB-091221-5	alcamb	Nervous
ZDB-FISH-150901-26530	s356tTg + MO1-alcamb	neuron differentiation	ZDB-PUB-090106-20	alcamb	Nervous
ZDB-FISH-150901-26530	s356tTg + MO1-alcamb	retinal ganglion cell	ZDB-PUB-090106-20	alcamb	Nervous
ZDB-FISH-150901-26530	s356tTg + MO1-alcamb	retinal ganglion cell axon guidance	ZDB-PUB-090106-20	alcamb	Nervous
ZDB-FISH-150901-26530	s356tTg + MO1-alcamb	axonogenesis involved in innervation	ZDB-PUB-090106-20	alcamb	Nervous
ZDB-FISH-240703-1	arid1b<sup>y607/y607</sup>	swimming behavior	ZDB-PUB-230608-41	arid1b	Whole organism
ZDB-FISH-240703-1	arid1b<sup>y607/y607</sup>	social behavior	ZDB-PUB-230608-41	arid1b	Whole organism
ZDB-FISH-150901-15086	brca2<sup>hg5/hg5</sup>; tp53<sup>zdf1/+</sup>	whole organism	ZDB-PUB-140410-16	brca2	Whole organism
ZDB-FISH-150901-15828	brca2<sup>hg5/+</sup>; tp53<sup>zdf1/zdf1</sup>	peripheral nervous system	ZDB-PUB-101027-46	brca2	Nervous
ZDB-FISH-150901-15828	brca2<sup>hg5/+</sup>; tp53<sup>zdf1/zdf1</sup>	ovary	ZDB-PUB-101027-46	brca2	Reproductive
ZDB-FISH-150901-17807	brca2<sup>hg5/+</sup>; tp53<sup>zdf1/+</sup>	peripheral neuron	ZDB-PUB-140410-16	brca2	Nervous
ZDB-FISH-150901-18024	brca2<sup>zm00057434Tg</sup>	testis	ZDB-PUB-110422-1	brca2	Reproductive
ZDB-FISH-150901-24057	brca2<sup>hg5/hg5</sup>	male meiotic nuclear division	ZDB-PUB-101027-46	brca2	Reproductive
ZDB-FISH-150901-24057	brca2<sup>hg5/hg5</sup>	spermatogenesis	ZDB-PUB-101027-46	brca2	Reproductive
ZDB-FISH-150901-24057	brca2<sup>hg5/hg5</sup>	female gonad development	ZDB-PUB-101027-46	brca2	Reproductive
ZDB-FISH-150901-24057	brca2<sup>hg5/hg5</sup>	female sex determination	ZDB-PUB-101027-46	brca2	Reproductive
ZDB-FISH-150901-24057	brca2<sup>hg5/hg5</sup>	spermatocyte	ZDB-PUB-101027-46	brca2	Reproductive
ZDB-FISH-150901-24927	brca2<sup>hg5/hg5</sup>; tp53<sup>zdf1/zdf1</sup>	oocyte	ZDB-PUB-101027-46	brca2	Reproductive
ZDB-FISH-150901-24927	brca2<sup>hg5/hg5</sup>; tp53<sup>zdf1/zdf1</sup>	eye	ZDB-PUB-161124-6	brca2	Nervous
ZDB-FISH-150901-24927	brca2<sup>hg5/hg5</sup>; tp53<sup>zdf1/zdf1</sup>	coelom	ZDB-PUB-161124-6	brca2	Embryo
ZDB-FISH-150901-491	brca2<sup>zm00057434Tg/zm00057434Tg</sup>	male organism	ZDB-PUB-110422-1	brca2	Reproductive
ZDB-FISH-150901-491	brca2<sup>zm00057434Tg/zm00057434Tg</sup>	female organism	ZDB-PUB-110422-1	brca2	Reproductive
ZDB-FISH-150901-491	brca2<sup>zm00057434Tg/zm00057434Tg</sup>	Sertoli cell	ZDB-PUB-110422-1	brca2	Reproductive
ZDB-FISH-150901-491	brca2<sup>zm00057434Tg/zm00057434Tg</sup>	gonad	ZDB-PUB-110422-1	brca2	Reproductive
ZDB-FISH-150901-491	brca2<sup>zm00057434Tg/zm00057434Tg</sup>	oocyte maturation	ZDB-PUB-110422-1	brca2	Reproductive
ZDB-FISH-180920-32	WT + MO1-brca2	intestine	ZDB-PUB-171204-20	brca2	Digestive
ZDB-FISH-181227-13	brca2<sup>zf1074/zf1074</sup>	pronephric glomerulus development	ZDB-PUB-170607-8	brca2	Excretory
ZDB-FISH-181227-13	brca2<sup>zf1074/zf1074</sup>	pronephros	ZDB-PUB-170607-8	brca2	Excretory
ZDB-FISH-181227-13	brca2<sup>zf1074/zf1074</sup>	pronephric podocyte	ZDB-PUB-170607-8	brca2	Excretory
ZDB-FISH-181227-13	brca2<sup>zf1074/zf1074</sup>	interrenal primordium	ZDB-PUB-170607-8	brca2	Excretory
ZDB-FISH-181227-13	brca2<sup>zf1074/zf1074</sup>	heart	ZDB-PUB-170607-8	brca2	Circulatory
ZDB-FISH-181227-13	brca2<sup>zf1074/zf1074</sup>	podocyte	ZDB-PUB-180502-5	brca2	Excretory
ZDB-FISH-181227-13	brca2<sup>zf1074/zf1074</sup>	pericardium	ZDB-PUB-180502-5	brca2	Circulatory
ZDB-FISH-181227-13	brca2<sup>zf1074/zf1074</sup>	pleuroperitoneal cavity	ZDB-PUB-180502-5	brca2	Circulatory
ZDB-FISH-181227-15	brca2<sup>zm00057434Tg/zm00057434Tg</sup>	interrenal gland	ZDB-PUB-180502-5	brca2	Excretory
ZDB-FISH-190903-2	brca2<sup>hg45/hg45</sup>	male sex determination	ZDB-PUB-181213-8	brca2	Reproductive
ZDB-FISH-190903-2	brca2<sup>hg45/hg45</sup>	response to xenobiotic stimulus	ZDB-PUB-181213-8	brca2	Immune
ZDB-FISH-210608-12	brca2<sup>sh515/sh515</sup>	central nervous system	ZDB-PUB-200422-106	brca2	Nervous
ZDB-FISH-230928-1	brca2<sup>hg5/hg5</sup>; tp53<sup>zdf1/zdf1</sup> (AB)	oocyte stage II	ZDB-PUB-220120-2	brca2	Reproductive
ZDB-FISH-230928-1	brca2<sup>hg5/hg5</sup>; tp53<sup>zdf1/zdf1</sup> (AB)	oocyte stage III	ZDB-PUB-220120-2	brca2	Reproductive
ZDB-FISH-230928-1	brca2<sup>hg5/hg5</sup>; tp53<sup>zdf1/zdf1</sup> (AB)	oocyte stage I	ZDB-PUB-220120-2	brca2	Reproductive
ZDB-FISH-230928-1	brca2<sup>hg5/hg5</sup>; tp53<sup>zdf1/zdf1</sup> (AB)	oocyte stage IV	ZDB-PUB-220120-2	brca2	Reproductive
ZDB-FISH-230928-1	brca2<sup>hg5/hg5</sup>; tp53<sup>zdf1/zdf1</sup> (AB)	oocyte stage V	ZDB-PUB-220120-2	brca2	Reproductive
ZDB-FISH-230928-1	brca2<sup>hg5/hg5</sup>; tp53<sup>zdf1/zdf1</sup> (AB)	oogonia	ZDB-PUB-220120-2	brca2	Reproductive
ZDB-FISH-230928-1	brca2<sup>hg5/hg5</sup>; tp53<sup>zdf1/zdf1</sup> (AB)	optic choroid vascular plexus	ZDB-PUB-220120-2	brca2	Nervous
ZDB-FISH-230928-1	brca2<sup>hg5/hg5</sup>; tp53<sup>zdf1/zdf1</sup> (AB)	cranial nerve II	ZDB-PUB-220120-2	brca2	Nervous
ZDB-FISH-230928-3	brca2<sup>hg5/+</sup>; tp53<sup>zdf1/+</sup> (AB)	blastomere	ZDB-PUB-220120-2	brca2	Embryo
ZDB-FISH-240325-17	brca2<sup>kh51/kh51</sup>	trunk	ZDB-PUB-210815-5	brca2	Skeletal
ZDB-FISH-150901-4716	WT + MO1-c3a.1	embryo development	ZDB-PUB-140614-2	c3a.1	Embryo
ZDB-FISH-150901-4716	WT + MO1-c3a.1	whole organism	ZDB-PUB-140614-2	c3a.1	Whole organism
ZDB-FISH-220510-5	c3a.1<sup>sa31241/sa31241</sup>	caudal fin	ZDB-PUB-201002-161	c3a.1	Whole organism
ZDB-FISH-220510-8	c3a.1<sup>sa31241/sa31241</sup>; uwm7Tg/uwm7Tg	neutrophil migration	ZDB-PUB-201002-161	c3a.1	Immune
ZDB-FISH-220329-1	AB + MO1-chl1a	pericardium	ZDB-PUB-200910-9	chl1a	Circulatory
ZDB-FISH-220329-1	AB + MO1-chl1a	trunk	ZDB-PUB-200910-9	chl1a	Skeletal
ZDB-FISH-220329-1	AB + MO1-chl1a	ventricular system	ZDB-PUB-200910-9	chl1a	Circulatory
ZDB-FISH-220329-15	sqet33mi2AEt + MO1-chl1a (AB)	subcommissural organ	ZDB-PUB-200910-9	chl1a	Nervous
ZDB-FISH-220329-15	sqet33mi2AEt + MO1-chl1a (AB)	Reissner's fiber	ZDB-PUB-200910-9	chl1a	Nervous
ZDB-FISH-150901-21849	eef1a1l1<sup>hi1116bTg</sup>	eye	ZDB-PUB-060503-2	eef1a1l1	Nervous
ZDB-FISH-150901-21849	eef1a1l1<sup>hi1116bTg</sup>	sensory system	ZDB-PUB-060503-2	eef1a1l1	Nervous
ZDB-FISH-150901-6761	eef1a1l1<sup>hi1116bTg/hi1116bTg</sup>	whole organism	ZDB-PUB-040708-1	eef1a1l1	Whole organism
ZDB-FISH-150901-6761	eef1a1l1<sup>hi1116bTg/hi1116bTg</sup>	yolk	ZDB-PUB-040708-1	eef1a1l1	Digestive
ZDB-FISH-150901-6761	eef1a1l1<sup>hi1116bTg/hi1116bTg</sup>	head	ZDB-PUB-040708-1	eef1a1l1	Skeletal
ZDB-FISH-171120-7	WT + MO2-eef1a2	heart development	ZDB-PUB-170916-10	eef1a2	Circulatory
ZDB-FISH-171120-7	WT + MO2-eef1a2	heart contraction	ZDB-PUB-170916-10	eef1a2	Circulatory
ZDB-FISH-171120-7	WT + MO2-eef1a2	pericardium	ZDB-PUB-170916-10	eef1a2	Nervous
ZDB-FISH-171120-7	WT + MO2-eef1a2	atrium	ZDB-PUB-170916-10	eef1a2	Circulatory
ZDB-FISH-171120-7	WT + MO2-eef1a2	whole organism	ZDB-PUB-170916-10	eef1a2	Whole organism
ZDB-FISH-171120-7	WT + MO2-eef1a2	head	ZDB-PUB-170916-10	eef1a2	Circulatory
ZDB-FISH-201027-1	eef1a2<sup>zf3070/zf3070</sup> (AB)	brain	ZDB-PUB-200118-22	eef1a2	Skeletal
ZDB-FISH-201027-2	eef1a2<sup>zf3071/zf3071</sup> (AB)	muscle	ZDB-PUB-200118-22	eef1a2	Skeletal
ZDB-FISH-151014-15	AB + MO2-ercc6	DNA damage response	ZDB-PUB-150624-6	ercc6	Cell process
ZDB-FISH-151014-15	AB + MO2-ercc6	response to ionizing radiation	ZDB-PUB-150624-6	ercc6	Cell process
ZDB-FISH-151014-15	AB + MO2-ercc6	head	ZDB-PUB-150624-6	ercc6	Skeletal
ZDB-FISH-151014-15	AB + MO2-ercc6	trunk	ZDB-PUB-150624-6	ercc6	Skeletal
ZDB-FISH-151014-15	AB + MO2-ercc6	post-vent region	ZDB-PUB-150624-6	ercc6	Skeletal
ZDB-FISH-200825-8	WT + MO3-ercc6	whole organism	ZDB-PUB-190924-17	ercc6	Whole organism
ZDB-FISH-200825-8	WT + MO3-ercc6	postcranial axial skeleton	ZDB-PUB-190924-17	ercc6	Skeletal
ZDB-FISH-150901-5577	WT + MO1-fpr1	neutrophil activation involved in immune response	ZDB-PUB-120928-15	fpr1	Immune
ZDB-FISH-150901-20976	WT + MO1-gpr142al	lipid storage	ZDB-PUB-080902-18	gpr1	Cell process
ZDB-FISH-151007-4	sphk1<sup>ko811/ko811</sup>	heart morphogenesis	ZDB-PUB-150425-7	hk1	Circulatory
ZDB-FISH-151007-4	sphk1<sup>ko811/ko811</sup>	heart	ZDB-PUB-150425-7	hk1	Circulatory
ZDB-FISH-190925-3	WIK + MO1-sphk1	whole organism	ZDB-PUB-170805-4	hk1	Whole organism
ZDB-FISH-190925-4	y1Tg + MO1-sphk1	intersegmental vessel	ZDB-PUB-170805-4	hk1	Circulatory
ZDB-FISH-170915-1	WT + MO1-ift140	whole organism	ZDB-PUB-170721-10	ift140	Cell process
ZDB-FISH-170915-1	WT + MO1-ift140	gastrulation	ZDB-PUB-170721-10	ift140	Nervous
ZDB-FISH-170915-1	WT + MO1-ift140	notochord	ZDB-PUB-170721-10	ift140	Skeletal
ZDB-FISH-170915-1	WT + MO1-ift140	somite	ZDB-PUB-170721-10	ift140	Whole organism
ZDB-FISH-240830-1	mrc1a<sup>mu408/mu408</sup>; stab2<sup>ibl2/ibl2</sup>; nz101Tg/nz101Tg	optic tectum	ZDB-PUB-210907-11	mrc1a	Nervous
ZDB-FISH-240830-5	mrc1a<sup>mu408/mu408</sup>; stab2<sup>ibl2/ibl2</sup>; hu7135Tg/hu7135Tg	common cardinal vein	ZDB-PUB-210907-11	mrc1a	Circulatory
ZDB-FISH-200116-17	WT + CRISPR1-mrc1b	microglial cell	ZDB-PUB-190216-3	mrc1b	Nervous
ZDB-FISH-160908-10	TU + MO2-mybpc2b	skeletal muscle	ZDB-PUB-160330-7	mybpc2b	Skeletal
ZDB-FISH-160908-10	TU + MO2-mybpc2b	skeletal muscle cell	ZDB-PUB-160330-7	mybpc2b	Skeletal
ZDB-FISH-160908-10	TU + MO2-mybpc2b	trunk	ZDB-PUB-160330-7	mybpc2b	Skeletal
ZDB-FISH-160908-10	TU + MO2-mybpc2b	pericardium	ZDB-PUB-160330-7	mybpc2b	Circulatory
ZDB-FISH-160908-10	TU + MO2-mybpc2b	whole organism	ZDB-PUB-160330-7	mybpc2b	Whole organism
ZDB-FISH-160913-4	WT + MO1-nansa	embryonic skeletal system development	ZDB-PUB-160524-3	nansa	Embryo
ZDB-FISH-160913-4	WT + MO1-nansa	pericardium	ZDB-PUB-160524-3	nansa	Circulatory
ZDB-FISH-160913-4	WT + MO1-nansa	head	ZDB-PUB-160524-3	nansa	Skeletal
ZDB-FISH-160913-4	WT + MO1-nansa	Meckel's cartilage	ZDB-PUB-160524-3	nansa	Skeletal
ZDB-FISH-160913-4	WT + MO1-nansa	palatoquadrate cartilage	ZDB-PUB-160524-3	nansa	Skeletal
ZDB-FISH-160913-4	WT + MO1-nansa	ethmoid cartilage	ZDB-PUB-160524-3	nansa	Skeletal
ZDB-FISH-160913-4	WT + MO1-nansa	parachordal cartilage	ZDB-PUB-160524-3	nansa	Skeletal
ZDB-FISH-160913-4	WT + MO1-nansa	trabecula cranii	ZDB-PUB-160524-3	nansa	Skeletal
ZDB-FISH-160913-4	WT + MO1-nansa	basihyal cartilage	ZDB-PUB-160524-3	nansa	Skeletal
ZDB-FISH-160913-4	WT + MO1-nansa	ceratobranchial cartilage	ZDB-PUB-160524-3	nansa	Skeletal
ZDB-FISH-230824-7	nfasca<sup>tum112/tum112</sup>	neuron	ZDB-PUB-220217-6	nfasca	Nervous
ZDB-FISH-230824-8	nfasca<sup>tum112/tum112</sup>; tum101Tg/tum101Tg	myelin accumulating cell	ZDB-PUB-220217-6	nfasca	Nervous
ZDB-FISH-230824-8	nfasca<sup>tum112/tum112</sup>; tum101Tg/tum101Tg	myelinating Schwann cell	ZDB-PUB-220217-6	nfasca	Nervous
ZDB-FISH-200507-56	nfkb1<sup>a305/a305</sup>	startle response	ZDB-PUB-190402-7	nfkb1	Whole organism
ZDB-FISH-150911-33	s896Tg; zf169Tg + CRISPR1-nfkb2 + CRISPR2-nfkb2 + CRISPR3-nfkb2 + CRISPR4-nfkb2 + CRISPR5-nfkb2	ventral wall of dorsal aorta	ZDB-PUB-141230-19	nfkb2	Circulatory
ZDB-FISH-150911-37	la2Tg + CRISPR1-nfkb2 + CRISPR2-nfkb2 + CRISPR3-nfkb2 + CRISPR4-nfkb2 + CRISPR5-nfkb2	intermediate cell mass of mesoderm	ZDB-PUB-141230-19	nfkb2	Circulatory
ZDB-FISH-171116-13	y1Tg + MO2-nfkb2	trunk	ZDB-PUB-170809-8	nfkb2	Skeletal
ZDB-FISH-171116-13	y1Tg + MO2-nfkb2	intersegmental vessel	ZDB-PUB-170809-8	nfkb2	Circulatory
ZDB-FISH-191211-9	WT + MO2-nfkb2	whole organism	ZDB-PUB-180810-8	nfkb2	Whole organism
ZDB-FISH-191211-9	WT + MO2-nfkb2	hatching	ZDB-PUB-180810-8	nfkb2	Embryo
ZDB-FISH-150901-10589	AB + MO1-nipbla	pericardium	ZDB-PUB-111114-19	nipbla	Circulatory
ZDB-FISH-150901-10589	AB + MO1-nipbla	post-vent region	ZDB-PUB-111114-19	nipbla	Circulatory
ZDB-FISH-150901-10589	AB + MO1-nipbla	blood circulation	ZDB-PUB-111114-19	nipbla	Circulatory
ZDB-FISH-150901-14272	AB + MO1-nipbla + MO1-nipblb	left/right pattern formation	ZDB-PUB-111114-19	nipbla	Embryo
ZDB-FISH-150901-14272	AB + MO1-nipbla + MO1-nipblb	whole organism	ZDB-PUB-111114-19	nipbla	Whole organism
ZDB-FISH-150901-14272	AB + MO1-nipbla + MO1-nipblb	heart looping	ZDB-PUB-111114-19	nipbla	Circulatory
ZDB-FISH-150901-14272	AB + MO1-nipbla + MO1-nipblb	heart jogging	ZDB-PUB-111114-19	nipbla	Circulatory
ZDB-FISH-150901-14272	AB + MO1-nipbla + MO1-nipblb	cardioblast migration	ZDB-PUB-111114-19	nipbla	Circulatory
ZDB-FISH-150901-14272	AB + MO1-nipbla + MO1-nipblb	heart tube	ZDB-PUB-111114-19	nipbla	Circulatory
ZDB-FISH-150901-14272	AB + MO1-nipbla + MO1-nipblb	nucleate erythrocyte	ZDB-PUB-111114-19	nipbla	Circulatory
ZDB-FISH-150901-14272	AB + MO1-nipbla + MO1-nipblb	gut	ZDB-PUB-111114-19	nipbla	Digestive
ZDB-FISH-150901-14272	AB + MO1-nipbla + MO1-nipblb	cloacal chamber	ZDB-PUB-111114-19	nipbla	Digestive
ZDB-FISH-150901-14272	AB + MO1-nipbla + MO1-nipblb	hyosymplectic cartilage	ZDB-PUB-111114-19	nipbla	Skeletal
ZDB-FISH-150901-14272	AB + MO1-nipbla + MO1-nipblb	pectoral fin bud	ZDB-PUB-140926-2	nipbla	Skeletal
ZDB-FISH-150901-14272	AB + MO1-nipbla + MO1-nipblb	apical ectodermal ridge pectoral fin bud	ZDB-PUB-140926-2	nipbla	Skeletal
ZDB-FISH-150901-14272	AB + MO1-nipbla + MO1-nipblb	positive regulation of DNA-templated transcription	ZDB-PUB-140926-2	nipbla	Cell process
ZDB-FISH-150901-14272	AB + MO1-nipbla + MO1-nipblb	embryonic pectoral fin morphogenesis	ZDB-PUB-140926-2	nipbla	Embryo
ZDB-FISH-150901-14272	AB + MO1-nipbla + MO1-nipblb	pectoral fin endoskeletal disc	ZDB-PUB-140926-2	nipbla	Skeletal
ZDB-FISH-150901-14272	AB + MO1-nipbla + MO1-nipblb	pectoral fin cartilage	ZDB-PUB-140926-2	nipbla	Skeletal
ZDB-FISH-150901-14272	AB + MO1-nipbla + MO1-nipblb	pectoral fin	ZDB-PUB-140926-2	nipbla	Skeletal
ZDB-FISH-150901-14272	AB + MO1-nipbla + MO1-nipblb	fin fold pectoral fin bud	ZDB-PUB-140926-2	nipbla	Skeletal
ZDB-FISH-160217-1	WT + MO1-nipbla + MO1-nipblb	translation	ZDB-PUB-141108-5	nipbla	Cell process
ZDB-FISH-160217-1	WT + MO1-nipbla + MO1-nipblb	cell population proliferation	ZDB-PUB-141108-5	nipbla	Cell process
ZDB-FISH-160217-1	WT + MO1-nipbla + MO1-nipblb	rRNA transcription	ZDB-PUB-141108-5	nipbla	Cell process
ZDB-FISH-160217-1	WT + MO1-nipbla + MO1-nipblb	eye	ZDB-PUB-141108-5	nipbla	Nervous
ZDB-FISH-160217-1	WT + MO1-nipbla + MO1-nipblb	head	ZDB-PUB-141108-5	nipbla	Skeletal
ZDB-FISH-160217-1	WT + MO1-nipbla + MO1-nipblb	embryo development	ZDB-PUB-141108-5	nipbla	Embryo
ZDB-FISH-160217-1	WT + MO1-nipbla + MO1-nipblb	cranial cartilage	ZDB-PUB-141108-5	nipbla	Skeletal
ZDB-FISH-160217-1	WT + MO1-nipbla + MO1-nipblb	heart contraction	ZDB-PUB-141108-5	nipbla	Circulatory
ZDB-FISH-160217-1	WT + MO1-nipbla + MO1-nipblb	heart	ZDB-PUB-141108-5	nipbla	Circulatory
ZDB-FISH-150901-4291	AB + MO3-nipblb	apoptotic process	ZDB-PUB-131119-22	nipblb	Cell process
ZDB-FISH-150901-4291	AB + MO3-nipblb	central nervous system development	ZDB-PUB-131119-22	nipblb	Nervous
ZDB-FISH-150901-4291	AB + MO3-nipblb	regulation of canonical Wnt signaling pathway	ZDB-PUB-131119-22	nipblb	Cell process
ZDB-FISH-150901-4291	AB + MO3-nipblb	brain	ZDB-PUB-131119-22	nipblb	Nervous
ZDB-FISH-150901-4291	AB + MO3-nipblb	eye	ZDB-PUB-131119-22	nipblb	Nervous
ZDB-FISH-150901-4291	AB + MO3-nipblb	post-vent region	ZDB-PUB-131119-22	nipblb	Skeletal
ZDB-FISH-150901-4291	AB + MO3-nipblb	neural tube	ZDB-PUB-131119-22	nipblb	Nervous
ZDB-FISH-150901-4291	AB + MO3-nipblb	cell population proliferation	ZDB-PUB-150725-3	nipblb	Cell process
ZDB-FISH-150901-4291	AB + MO3-nipblb	whole organism	ZDB-PUB-150725-3	nipblb	Whole organism
ZDB-FISH-150901-4291	AB + MO3-nipblb	caudal hematopoietic tissue	ZDB-PUB-190113-12	nipblb	Circulatory
ZDB-FISH-150901-4291	AB + MO3-nipblb	ventral wall of dorsal aorta	ZDB-PUB-200424-6	nipblb	Circulatory
ZDB-FISH-150901-4291	AB + MO3-nipblb	nucleate erythrocyte	ZDB-PUB-200424-6	nipblb	Circulatory
ZDB-FISH-210315-1	la2Tg + MO3-nipblb	hematopoietic stem cell	ZDB-PUB-190113-12	nipblb	Circulatory
ZDB-FISH-150901-11087	sb3Tg + MO3-pax3a	dorsal root ganglion	ZDB-PUB-080422-3	pax3a	Nervous
ZDB-FISH-150901-11087	sb3Tg + MO3-pax3a	trunk	ZDB-PUB-080422-3	pax3a	Skeletal
ZDB-FISH-150901-13710	WT + MO3-pax3a	head	ZDB-PUB-080422-3	pax3a	Skeletal
ZDB-FISH-150901-13710	WT + MO3-pax3a	neural crest cell migration	ZDB-PUB-080422-3	pax3a	Nervous
ZDB-FISH-150901-13710	WT + MO3-pax3a	melanocyte differentiation	ZDB-PUB-080422-3	pax3a	Skin
ZDB-FISH-150901-13710	WT + MO3-pax3a	xanthophore differentiation	ZDB-PUB-080422-3	pax3a	Skin
ZDB-FISH-150901-13710	WT + MO3-pax3a	cranial neural crest cell	ZDB-PUB-080422-3	pax3a	Nervous
ZDB-FISH-150901-13710	WT + MO3-pax3a	trunk neural crest cell	ZDB-PUB-080422-3	pax3a	Nervous
ZDB-FISH-150901-13710	WT + MO3-pax3a	neural crest cell	ZDB-PUB-080422-3	pax3a	Nervous
ZDB-FISH-150901-13710	WT + MO3-pax3a	melanoblast	ZDB-PUB-080422-3	pax3a	Skin
ZDB-FISH-150901-13710	WT + MO3-pax3a	presumptive enteric nervous system	ZDB-PUB-080422-3	pax3a	Nervous
ZDB-FISH-150901-13710	WT + MO3-pax3a	enteric nervous system development	ZDB-PUB-080422-3	pax3a	Nervous
ZDB-FISH-150901-13710	WT + MO3-pax3a	neural plate	ZDB-PUB-080422-3	pax3a	Nervous
ZDB-FISH-150901-13710	WT + MO3-pax3a	cranial neural crest	ZDB-PUB-080422-3	pax3a	Nervous
ZDB-FISH-150901-13710	WT + MO3-pax3a	enteric nervous system	ZDB-PUB-080422-3	pax3a	Nervous
ZDB-FISH-150901-13710	WT + MO3-pax3a	xanthophore	ZDB-PUB-080422-3	pax3a	Skin
ZDB-FISH-150901-13710	WT + MO3-pax3a	melanophore stripe	ZDB-PUB-080422-3	pax3a	Skin
ZDB-FISH-150901-22839	WT + MO2-pax3a	pharyngeal arch	ZDB-PUB-090505-16	pax3a	Nervous
ZDB-FISH-150901-22839	WT + MO2-pax3a	medial rectus	ZDB-PUB-090505-16	pax3a	Nervous
ZDB-FISH-150901-22839	WT + MO2-pax3a	ventral rectus	ZDB-PUB-090505-16	pax3a	Nervous
ZDB-FISH-150901-22839	WT + MO2-pax3a	sternohyoid	ZDB-PUB-090505-16	pax3a	Skeletal
ZDB-FISH-221101-11	pax3a<sup>umu5/umu5</sup>; pax7b<sup>umu4/umu4</sup>	integument	ZDB-PUB-210827-6	pax3a	Skin
ZDB-FISH-150901-11134	zf13Tg + MO1-pax3b	branchiomeric skeletal muscle development	ZDB-PUB-130709-61	pax3b	Skeletal
ZDB-FISH-150901-11134	zf13Tg + MO1-pax3b	pectoral fin musculature	ZDB-PUB-130709-61	pax3b	Skeletal
ZDB-FISH-150901-11134	zf13Tg + MO1-pax3b	sternohyoid	ZDB-PUB-130709-61	pax3b	Skeletal
ZDB-FISH-150901-14688	WT + MO1-pax3b	esophagus	ZDB-PUB-130709-61	pax3b	Digestive
ZDB-FISH-150901-14688	WT + MO1-pax3b	mastication	ZDB-PUB-130709-61	pax3b	Digestive
ZDB-FISH-221101-13	pax3b<sup>umu6/umu6</sup>; pax7a<sup>umu3/umu3</sup>	integument	ZDB-PUB-210827-6	pax3b	Skin
ZDB-FISH-221101-17	pax3b<sup>umu6/umu6</sup>; pax7a<sup>umu3/umu3</sup>; pax3a<sup>umu5/umu5</sup>	primitive pectoral fin adductor	ZDB-PUB-210827-6	pax3b	Skeletal
ZDB-FISH-221101-17	pax3b<sup>umu6/umu6</sup>; pax7a<sup>umu3/umu3</sup>; pax3a<sup>umu5/umu5</sup>	primitive pectoral fin abductor	ZDB-PUB-210827-6	pax3b	Skeletal
ZDB-FISH-221101-17	pax3b<sup>umu6/umu6</sup>; pax7a<sup>umu3/umu3</sup>; pax3a<sup>umu5/umu5</sup>	posterior hypaxial muscle	ZDB-PUB-210827-6	pax3b	Skeletal
ZDB-FISH-221101-20	pax3b<sup>umu6/umu6</sup>; pax3a<sup>umu5/umu5</sup>	whole organism	ZDB-PUB-210827-6	pax3b	Whole organism
ZDB-FISH-221101-21	pax3b<sup>umu6/umu6</sup>; pax3a<sup>umu5/umu5</sup>; pax7b<sup>umu4/umu4</sup>	trunk	ZDB-PUB-210827-6	pax3b	Skeletal
ZDB-FISH-150901-15517	WT + MO1-pax7a	xanthophore	ZDB-PUB-080422-3	pax7a	Skin
ZDB-FISH-150901-15517	WT + MO1-pax7a	head	ZDB-PUB-080422-3	pax7a	Skeletal
ZDB-FISH-150901-15517	WT + MO1-pax7a	trunk	ZDB-PUB-080422-3	pax7a	Skeletal
ZDB-FISH-150901-15517	WT + MO1-pax7a	developmental pigmentation	ZDB-PUB-080422-3	pax7a	Skin
ZDB-FISH-160816-19	pax7a<sup>umu3/umu3</sup>; pax7b<sup>umu4/umu4</sup>	xanthophore differentiation	ZDB-PUB-160408-4	pax7a	Skin
ZDB-FISH-160816-19	pax7a<sup>umu3/umu3</sup>; pax7b<sup>umu4/umu4</sup>	whole organism	ZDB-PUB-160408-4	pax7a	Whole organism
ZDB-FISH-160816-19	pax7a<sup>umu3/umu3</sup>; pax7b<sup>umu4/umu4</sup>	dorsal larval melanophore stripe	ZDB-PUB-160408-4	pax7a	Skin
ZDB-FISH-221101-16	pax7a<sup>umu3/umu3</sup>	pectoral fin	ZDB-PUB-210827-6	pax7a	Skeletal
ZDB-FISH-221101-22	pax7a<sup>umu3/umu3</sup>; pax7b<sup>umu4/umu4</sup>	integument	ZDB-PUB-210827-6	pax7a	Skeletal
ZDB-FISH-221101-23	pax7a<sup>umu3/umu3</sup>; pax3a<sup>umu5/umu5</sup>; pax7b<sup>umu4/umu4</sup>	pectoral fin musculature	ZDB-PUB-210827-6	pax7a	Skeletal
ZDB-FISH-221101-23	pax7a<sup>umu3/umu3</sup>; pax3a<sup>umu5/umu5</sup>; pax7b<sup>umu4/umu4</sup>	sternohyoid	ZDB-PUB-210827-6	pax7a	Skeletal
ZDB-FISH-221101-23	pax7a<sup>umu3/umu3</sup>; pax3a<sup>umu5/umu5</sup>; pax7b<sup>umu4/umu4</sup>	primitive pectoral fin adductor	ZDB-PUB-210827-6	pax7a	Skeletal
ZDB-FISH-221101-23	pax7a<sup>umu3/umu3</sup>; pax3a<sup>umu5/umu5</sup>; pax7b<sup>umu4/umu4</sup>	primitive pectoral fin abductor	ZDB-PUB-210827-6	pax7a	Skeletal
ZDB-FISH-221104-5	pax7a<sup>umu3/umu3</sup>; pax7b<sup>umu4/umu4</sup>; i150Tg	myotome	ZDB-PUB-210827-6	pax7a	Skeletal
ZDB-FISH-170628-46	pax7b<sup>oz32/oz32</sup>; pax7a<sup>oz23/oz23</sup>	skeletal muscle	ZDB-PUB-170311-9	pax7b	Skeletal
ZDB-FISH-221101-18	pax7b<sup>umu4/umu4</sup>	pectoral fin	ZDB-PUB-210827-6	pax7b	Skeletal
ZDB-FISH-230907-2	pax7b<sup>nkgsaizGFFD164AGt/nkgsaizGFFD164AGt</sup>; gl37Tg/gl37Tg + CRISPR1-ccr2 + CRISPR2-ccr2	somite	ZDB-PUB-210212-3	pax7b	Embryo
ZDB-FISH-230907-2	pax7b<sup>nkgsaizGFFD164AGt/nkgsaizGFFD164AGt</sup>; gl37Tg/gl37Tg + CRISPR1-ccr2 + CRISPR2-ccr2	skeletal muscle satellite cell	ZDB-PUB-210212-3	pax7b	Skeletal
ZDB-FISH-200211-1	y1Tg + MO1-peak1	intersegmental vessel	ZDB-PUB-180607-5	peak1	Circulatory
ZDB-FISH-200211-1	y1Tg + MO1-peak1	angiogenic sprout	ZDB-PUB-180607-5	peak1	Circulatory
ZDB-FISH-200211-1	y1Tg + MO1-peak1	subintestinal vein	ZDB-PUB-180607-5	peak1	Circulatory
ZDB-FISH-200211-1	y1Tg + MO1-peak1	dorsal longitudinal anastomotic vessel	ZDB-PUB-180607-5	peak1	Circulatory
ZDB-FISH-200211-2	AB + MO1-peak1	blood circulation	ZDB-PUB-180607-5	peak1	Circulatory
ZDB-FISH-200211-2	AB + MO1-peak1	blood	ZDB-PUB-180607-5	peak1	Circulatory
ZDB-FISH-200211-2	AB + MO1-peak1	pericardium	ZDB-PUB-180607-5	peak1	Circulatory
ZDB-FISH-200211-5	peak1<sup>zf2170/zf2170</sup>	whole organism	ZDB-PUB-180607-5	peak1	Whole organism
ZDB-FISH-200211-6	y7Tg + MO1-peak1	blood vessel endothelial cell	ZDB-PUB-180607-5	peak1	Circulatory
ZDB-FISH-150901-9678	AB + MO2-poc5	anterior/posterior axis specification	ZDB-PUB-150203-2	poc5	Embryo
ZDB-FISH-150901-9678	AB + MO2-poc5	whole organism	ZDB-PUB-150203-2	poc5	Whole organism
ZDB-FISH-150901-9678	AB + MO2-poc5	post-vent region	ZDB-PUB-150203-2	poc5	Skeletal
ZDB-FISH-180615-7	TL + MO3-poc5	eye photoreceptor cell	ZDB-PUB-171223-8	poc5	Nervous
ZDB-FISH-180615-7	TL + MO3-poc5	eye development	ZDB-PUB-171223-8	poc5	Nervous
ZDB-FISH-180615-7	TL + MO3-poc5	visual behavior	ZDB-PUB-171223-8	poc5	Whole organism
ZDB-FISH-180615-7	TL + MO3-poc5	pericardium	ZDB-PUB-171223-8	poc5	Circulatory
ZDB-FISH-150901-7187	slc22a21<sup>ipk1Tg/ipk1Tg</sup> (EKW)	amino-acid betaine transport	ZDB-PUB-150311-19	slc22a2	Cell process
ZDB-FISH-200206-3	s843Tg + MO1-slc22a2	determination of heart left/right asymmetry	ZDB-PUB-190511-6	slc22a2	Circulatory
ZDB-FISH-200206-3	s843Tg + MO1-slc22a2	cardiac ventricle	ZDB-PUB-190511-6	slc22a2	Circulatory
ZDB-FISH-200206-3	s843Tg + MO1-slc22a2	heart	ZDB-PUB-190511-6	slc22a2	Circulatory
ZDB-FISH-200206-3	s843Tg + MO1-slc22a2	atrium	ZDB-PUB-190511-6	slc22a2	Circulatory
ZDB-FISH-200206-3	s843Tg + MO1-slc22a2	trunk vasculature	ZDB-PUB-190511-6	slc22a2	Circulatory
ZDB-FISH-150901-12883	WT + MO3-slc22a4	response to methylmercury	ZDB-PUB-130703-42	slc22a4	Cell process
ZDB-FISH-150901-14690	WT + MO2-slc22a4	selenium compound metabolic process	ZDB-PUB-130703-42	slc22a4	Cell process
ZDB-FISH-150901-14690	WT + MO2-slc22a4	whole organism	ZDB-PUB-130703-42	slc22a4	Whole organism
ZDB-FISH-150901-2832	WT + MO1-slc22a5	nucleate erythrocyte	ZDB-PUB-090807-19	slc22a5	Circulatory
ZDB-FISH-150901-2832	WT + MO1-slc22a5	heme biosynthetic process	ZDB-PUB-090807-19	slc22a5	Circulatory
ZDB-FISH-160119-5	AB/EKW + MO1-sptlc3	motor neuron	ZDB-PUB-150811-4	sptlc3	Nervous
ZDB-FISH-200123-14	twu34Tg + MO1-tctn2	heart looping	ZDB-PUB-180531-6	tctn2	Circulatory
ZDB-FISH-200123-14	twu34Tg + MO1-tctn2	determination of heart left/right asymmetry	ZDB-PUB-180531-6	tctn2	Circulatory
ZDB-FISH-200123-22	AB + MO1-tctn2	heart primordium	ZDB-PUB-180531-6	tctn2	Circulatory
ZDB-FISH-200123-22	AB + MO1-tctn2	lateral plate mesoderm	ZDB-PUB-180531-6	tctn2	Skeletal
ZDB-FISH-150901-9610	ml2Tg + MO1-uba1 (EKW, TL)	motor neuron	ZDB-PUB-140513-428	uba1	Nervous
ZDB-FISH-211130-3	uba1<sup>hg120/hg120</sup>; i114Tg	whole organism	ZDB-PUB-201028-8	uba1	Whole organism
ZDB-FISH-211130-3	uba1<sup>hg120/hg120</sup>; i114Tg	neutrophil	ZDB-PUB-201028-8	uba1	Whole organism
ZDB-FISH-220602-1	vtg1<sup>inr101/inr101</sup> (TU)	female organism	ZDB-PUB-190807-7	vtg1	Reproductive
ZDB-FISH-220602-2	vtg1<sup>inr101/inr101</sup> (TU)	fertilized egg	ZDB-PUB-190807-7	vtg1	Reproductive
ZDB-FISH-220602-2	vtg1<sup>inr101/inr101</sup> (TU)	pericardium	ZDB-PUB-190807-7	vtg1	Circulatory
ZDB-FISH-220602-2	vtg1<sup>inr101/inr101</sup> (TU)	yolk	ZDB-PUB-190807-7	vtg1	Reproductive
ZDB-FISH-220602-2	vtg1<sup>inr101/inr101</sup> (TU)	post-vent region	ZDB-PUB-190807-7	vtg1	Reproductive
ZDB-FISH-220602-2	vtg1<sup>inr101/inr101</sup> (TU)	whole organism	ZDB-PUB-190807-7	vtg1	Whole organism
ZDB-FISH-240912-1	vtg2<sup>inr103/inr103</sup>	whole organism	ZDB-PUB-231102-9	vtg2	Whole organism
ZDB-FISH-240912-1	vtg2<sup>inr103/inr103</sup>	yolk	ZDB-PUB-231102-9	vtg2	Embryo
ZDB-FISH-240912-1	vtg2<sup>inr103/inr103</sup>	early embryonic cell	ZDB-PUB-231102-9	vtg2	Embryo
ZDB-FISH-240912-1	vtg2<sup>inr103/inr103</sup>	hatching	ZDB-PUB-231102-9	vtg2	Embryo
ZDB-FISH-240912-1	vtg2<sup>inr103/inr103</sup>	pericardium	ZDB-PUB-231102-9	vtg2	Circulatory
ZDB-FISH-240912-1	vtg2<sup>inr103/inr103</sup>	post-vent region	ZDB-PUB-231102-9	vtg2	Skeletal
ZDB-FISH-240912-1	vtg2<sup>inr103/inr103</sup>	coelom	ZDB-PUB-231102-9	vtg2	Embryo
ZDB-FISH-240912-2	vtg2<sup>inr103/+</sup>	female organism	ZDB-PUB-231102-9	vtg2	Reproductive
ZDB-FISH-240912-2	vtg2<sup>inr103/+</sup>	fertilized egg	ZDB-PUB-231102-9	vtg2	Reproductive
