# Supplementary material for: Estimates of molecular convergence reveal multiple genes with adaptive variation across teleost fish
Source: Mol Biol Evol. 2026 Jan 28;43(1):msag015. doi: 10.1093/molbev/msag015 (PMC12849823; doi:10.1093/molbev/msag015)
Supplement: msag015_Supplementary_Data [file msag015_supplementary_data.zip › TableS7_Protein_structure_analysis.xlsx]

## Sheet: Sheet1
PDB ID	Chain	Chain protein nomber	Prot	Name	Exposed		Ligand		Buried
3bcq	A	4		OG0000107_csubst_site	44	SER	87	LEU	85	SER				Surface	ligand	Buried
					71	VAL			108	VAL		some missing	Helix	Extern	Polar contact	Dimer interface PDB
					72	SER						Appear2 times	Sheet	Cavity protein	No polar contact	Buried on protein
					74	ILE							Loop	Cavity complex
					77	LEU
					78	THR								314	11	57
					86	GLU							170	300	4	15
					87	LEU						7	63	10	7	52
					90	PHE							137	4
5LZS	HC	bcp		OG0000135_csubst_site	151	GLY
					174	VAL						Residues accessible on the surface : 303 (extern) + 4 (cavity complex ) = 307
					185	PRO						Residues accessible only to the solvent and/or small molecules : 10 cavity complex
					210	TRP						Residues within 4A of the ligand : 11
					225	GLY						Residue that forms a polar contact with the ligand : 4
					340	PHE						Buried residues : 52
5bup	A	1		OG0000170_csubst_site	525	SER			540	ALA
					568	THR												Nomber	%
												Amino acid	Symbols		Class	Polarity	Charge
5y50	A	1		OG0000195_csubst_site	268	SER			410	TYR		Alanine	Ala	A	Aliphatic	Nonpolar	Neutral	27	0.072
					334	MET						Arginine	Arg	R	Fixed cation	Basic polar	Positive	25	0.0666667
					354	VAL						Asparagine	Asn	N	Amide	Polar	Neutral	22	0.0586667
												Aspartate	Asp	D	Anion	Brønsted base	Negative	10	0.0266667
7ZH0	A	1		OG0000233_csubst_site	188	SER			231	THR		Cysteine	Cys	C	Thiol	Brønsted acid	Neutral	5	0.0133333
					254	ILE						Glutamine	Gln	Q	Amide	Polar	Neutral	15	0.04
					335	ASN						Glutamate	Glu	E	Anion	Brønsted base	Negative	14	0.0373333
					344	THR						Glycine	Gly	G	Aliphatic	Nonpolar	Neutral	17	0.0453333
					363	VAL						Histidine	His	H	Cationic	Brønsted acid and base	Positive/neutral	8	0.0213333
												Isoleucine	Ile	I	Aliphatic	Nonpolar	Neutral	24	0.064
6M17	A	6		OG0000236_csubst_site	19	ALA	52	LEU	323	SER		Leucine	Leu	L	Aliphatic	Nonpolar	Neutral	39	0.104
					123	PHE	125	VAL				Lysine	Lys	K	Cation	Brønsted acid	Positive	22	0.0586667
					455	LYS						Methionine	Met	M	Thioether	Nonpolar	Neutral	8	0.0213333
												Phenylalanine	Phe	F	Aromatic	Nonpolar	Neutral	14	0.0373333
Q9JHA8	A	1		OG0000240_csubst_site	254	SER						Proline	Pro	P	Cyclic	Nonpolar	Neutral	20	0.0533333
					501	GLY						Serine	Ser	S	Hydroxylic	Polar	Neutral	38	0.101333
					514	PRO						Threonine	Thr	T	Hydroxylic	Polar	Neutral	24	0.064
					527	TRP						Tryptophan	Trp	W	Aromatic	Nonpolar	Neutral	4	0.0106667
					561	HIS						Tyrosine	Tyr	Y	Aromatic	Brønsted acid	Neutral	12	0.032
												Valine	Val	V	Aliphatic	Nonpolar	Neutral	27	0.072
Q6DFQ7	A	1		OG0000243_csubst_site	67	ALA												375
					105	VAL
					155	LEU
					159	LEU
					162	GLN
					165	LYS
					188	ILE
7YKD	B	6		OG0000348_csubst_site	40	ARG			120	ILE
					287	THR			276	TYR
2QTS	A	3(6)		OG0000385_csubst_site	170	LEU
					171	LEU
					172	SER
					173	CYS
					174	PHE
					304	TYR
					387	LYS
4FYQ	A	1		OG0000454_csubst_site	90	ARG
					146	GLN
					204	ARG
					373	SER
					501	ALA
					773	SER
					853	LEU
					874	GLY
					927	GLU
P23760	A	1		OG0000460_csubst_site	71	VAL
					122	LYS
					123	ARG
					174	ARG
					180	SER
					347	ASN
1HKB	A	2		OG0000479_csubst_site	358	ARG
					552	THR
					580	SER
					732	TYR
					880	LYS
5MFA				OG0000546_csubst_site	238	PRO			252	PHE
					464	PRO			463	LEU
					469	PRO
					611	PRO
7R8C	A	2		OG0000762_csubst_site	86	VAL			572	VAL
					122	ALA
					514	SER
					522	PHE
					579	THR
5XTS	A	1		OG0000809_csubst_site	450	ARG
					457	ASN
6WMM	A	1		OG0000853_csubst_site	113	PRO
					282	HIS
					297	SER
					302	PRO
					331	ILE
				OG0000943_csubst_site	Too big to open
1CI4	A	2		OG0001037_csubst_site	7	HIS			49	PHE
					22	SER
					52	LEU
					70	ASN
					85	CYS
					86	ASP
6M4N	B	8		OG0001120_csubst_site	103	THR			126	LEU
					438	CYS			446	THR
									479	ILE
									537	LEU
1LSH	A	2		OG0001196_csubst_site	388	SER			54	ILE
					893	GLY			329	PHE
					1044	ILE			512	ALA
6DC6	A	4		OG0001257_csubst_site	150	PRO
					204	GLU
					229	PRO
					356	ALA
					793	SER
					1044	SER
7VS3	A	1		OG0001287_csubst_site	507	LYS
A0JNG0	A	1		OG0001448_csubst_site	257	TYR			168	ALA
					270	THR
					294	VAL
					526	LEU
					657	LEU
					676	LEU
3HFW	A	1		OG0001509_csubst_site	114	LYS	128	GLY	56	ASP
					118	TRP	130	GLY
					128	GLY	270	SER
					130	GLY
					270	SER
3KU4	A	1		OG0001547_csubst_site	31	ASP			33	LEU
					131	SER			157	ALA
					280	ILE
2D7I	A	1		OG0001663_csubst_site	277	GLU			503	PHE
					384	VAL
					388	ARG
					520	LYS
70YA	BC	many		OG0001781_csubst_site	Only no built
5A2F	A	1		OG0001823_csubst_site	133	GLN
					243	TYR
				OG0002113_csubst_site	654	LYS
					774	PRO
				OG0002454_csubst_site	673	ASP
					745	MET
					805	LEU
					1008	ILE
8ET9	A	1		OG0002545_csubst_site	31	ALA	219	LEU
					343	GLN
					352	MET
					369	MET
					503	LEU
7CEB	A	4		OG0002681_csubst_site	437	THR			266	VAL
					477	LYS			445	ILE
				OG0002718_csubst_site	132	SER			12	ALA
					139	GLY			296	THR
					318	PRO
					358	ILE
7OK5	A	2		OG0002745_csubst_site	31	LEU	460	ARG
					411	ILE
					460	ARG
					538	MET
5YJG	A	1		OG0002859_csubst_site	100	HIS
					400	ASP
					489	ARG
					498	SER
					631	ALA
6ZDZ	A	2		OG0003003_csubst_site	232	ALA			113	THR
					239	ASP			155	ALA
					241	ALA			245	LEU
1XM9	A	1		OG0003321_csubst_site	251	VAL
					450	SER
					533	ASN
					567	GLN
1Z8I	A	1		OG0003376_csubst_site	89	LYS
					121	ARG
					137	ASN
					213	ASN
8SC1	A	1		OG0003603_csubst_site	71	ASN
					177	LEU
					204	LEU
					338	PHE
					416	ALA
6H03	C	many		OG0003637_csubst_site	83	GLU
					227	SER
					230	SER
					314	ARG
					316	LEU
					465	LEU
6LTH	B	9		OG0003732_csubst_site	2150	THR
					2268	ASN
6NCS	A	2		OG0003815_csubst_site	112	GLY	119	ALA
					119	ALA
					215	SER
					233	ILE
2C3N	A	4		OG0004038_csubst_site	36	ILE
					128	VAL
					182	CYS
					196	GLN
					212	GLU
					226	THR
7OK5	A	2		OG0004072_csubst_site	213	PHE
Q06HQ7	A	1		OG0004372_csubst_site	423	GLN			1101	VAL
					448	ARG
					498	LYS
					1375	ILE
6MA7	A	1		OG0004531_csubst_site	237	ASN			463	PHE
					467	PRO
					482	LEU
					483	LEU
8GQ6	A	6		OG0004912_csubst_site	11	THR			474	ILE
					498	THR
					536	VAL
					553	GLN
					556	LEU
Q8BTP3	A	1		OG0004928_csubst_site	62	ILE
					63	PRO
					205	GLN
					206	ASN
					207	ASN
					209	SER
					210	ALA
Q28DE0	A	1		OG0005097_csubst_site	55	GLY
					310	LYS
					533	ASN
					592	ASN
					638	SER
					671	TYR
					725	ASN
					789	LYS
6ICI	A	1		OG0005130_csubst_site	20	VAL
					42	LYS
					135	HIS
					473	ASN
					609	LYS
Q6L8S8	A	1		OG0005697_csubst_site	418	HIS			248	LEU
					457	LYS			372	LEU
									968	PHE
B0S5Y3	A	1		OG0006051_csubst_site	7	ALA
					87	ILE
					138	ILE
					287	LEU
					335	PRO
6XR0	C	3		OG0006328_csubst_site	208	TYR	141	ASN	79	GLY
					276	VAL			573	VAL
					618	ASN
Q5EB20				OG0006552_csubst_site	393	PRO
					406	GLN
					412	ALA
					420	LEU
					440	SER
					496	GLN
					900	SER
8CLI	A	3		OG0006758_csubst_site	628	LEU
6ERP	I	5		OG0007270_csubst_site	230	GLY			208	ALA
					329	GLY			338	HIS
7T6F	A	2		OG0007293_csubst_site	121	ASP
					295	SER
					555	VAL
					583	ILE
					585	GLY
8BBF	B	3		OG0007347_csubst_site	564	GLU			244	ALA
					926	LYS			429	VAL
1RPA	A	1		OG0007584_csubst_site	178	TYR			9	VAL
					214	LEU
6TL1	A	2		OG0007789_csubst_site	250	SER
7OO3	Q	many		OG0007954_csubst_site	752	MET
7NJ0	A	4		OG0008355_csubst_site	623	TRP			1727	LEU
					664	ARG			1594	SER
					1002	GLY			1806	LEU
1T5C	A	2		OG0008369_csubst_site	39	TYR			74	ALA
					175	SER
Q6DFB7	A	1		OG0008574_csubst_site	6	GLU
					42	PRO
					195	LYS
					200	LYS
					251	ARG
					283	LYS
1MIU	B	2		OG0009762_csubst_site	2445	GLN
					2717	ARG
Q9NZ53	A	1		OG0009887_csubst_site	6	ARG
					30	CYS
					37	PRO
					41	GLY
					53	PRO
					272	ALA
6ZK9	JA	many		OG0010651_csubst_site	60	ARG			129	PHE
					126	VAL
					215	ILE
					247	ALA
4CFG	A	1		OG0011063_csubst_site	247	GLU
					319	THR
6QIG	C	3		OG0011077_csubst_site	144	THR
1FBL	A	1		OG0011822_csubst_site	119	GLU			114	LEU
					204	THR
					313	GLU
					333	GLU
					352	ARG
3THC	A	4		OG0012202_csubst_site	87	ASN	333	TYR
					313	ASN
					333	TYR
					362	GLU
					612	ALA
4R6G	A	1		OG0012365_csubst_site	444	ARG
6LI9	A	4		OG0012467_csubst_site	258	VAL			424	VAL
					291	ASP			510	GLN
					355	VAL
					439	LYS
					450	SER
5FMW	A	22		OG0012613_csubst_site	54	GLY
					124	ARG
					358	ARG
					365	ASP
8ANY	OC	many		OG0012978_csubst_site	all no built
7DFW	A	1		OG0013361_csubst_site	435	ILE			570	LEU
					499	THR			572	MET
Q6PGZ0	A	1		OG0013388_csubst_site	262	THR
					288	ASN
					290	THR
					296	GLN
					329	ASN
					559	GLN
6GAW	PC	many		OG0013516_csubst_site	225	ASP			374	THR
					229	SER			460	TYR
					314	GLU
					424	ARG
					610	ARG
Q3B7D3	A	1		OG0013979_csubst_site	75	ARG
					170	PRO
					182	ILE
					316	HIS
					368	LEU
					548	SER
					572	ALA

## Sheet: Sheet2
Number_aa	Name_aa	Localisation	near_lig	Secondary_Structure	convergence
1	MSE	Surface	NO	Loop	NO
2	THR	Surface	NO	Loop	NO
3	THR	Surface	NO	Loop	NO
4	SER	Surface	NO	Loop	NO
5	GLN	Surface	NO	Helix	NO
6	LYS	Surface	NO	Helix	NO
7	HIS	Surface	NO	Helix	YES
8	ARG	Surface	NO	Helix	NO
9	ASP	Surface	NO	Helix	NO
10	PHE	Surface	NO	Helix	NO
11	VAL	Surface	NO	Helix	NO
12	ALA	Surface	NO	Loop	NO
13	GLU	Surface	NO	Loop	NO
14	PRO	Surface	NO	Loop	NO
15	MSE	Surface	NO	Loop	NO
16	GLY	Surface	NO	Loop	NO
17	GLU	Surface	NO	Loop	NO
18	LYS	Surface	NO	Loop	NO
19	PRO	Surface	NO	Loop	NO
20	VAL	Buried	NO	Helix	NO
21	GLY	Surface	NO	Helix	NO
22	SER	Surface	NO	Helix	YES
23	LEU	Buried	NO	Loop	NO
24	ALA	Buried	NO	Loop	NO
25	GLY	Surface	NO	Loop	NO
26	ILE	Buried	NO	Loop	NO
27	GLY	Surface	NO	Loop	NO
28	GLU	Surface	NO	Helix	NO
29	VAL	Surface	NO	Helix	NO
30	LEU	Surface	NO	Helix	NO
31	GLY	Surface	NO	Helix	NO
32	LYS	Surface	NO	Helix	NO
33	LYS	Surface	NO	Helix	NO
34	LEU	Buried	NO	Helix	NO
35	GLU	Surface	NO	Helix	NO
36	GLU	Surface	NO	Helix	NO
37	ARG	Surface	NO	Loop	NO
38	GLY	Surface	NO	Loop	NO
39	PHE	Surface	NO	Loop	NO
40	ASP	Surface	NO	Loop	NO
41	LYS	Surface	NO	Loop	NO
42	ALA	Buried	NO	Helix	NO
43	TYR	Surface	NO	Helix	NO
44	VAL	Surface	NO	Helix	NO
45	VAL	Buried	NO	Helix	NO
46	LEU	Surface	NO	Helix	NO
47	GLY	Surface	NO	Helix	NO
48	GLN	Surface	NO	Helix	NO
49	PHE	Buried	NO	Helix	YES
50	LEU	Surface	NO	Helix	NO
51	VAL	Surface	NO	Helix	NO
52	LEU	Surface	NO	Loop	YES
53	LYS	Surface	NO	Loop	NO
54	LYS	Surface	NO	Loop	NO
55	ASP	Surface	NO	Loop	NO
56	GLU	Surface	NO	Helix	NO
57	ASP	Surface	NO	Helix	NO
58	LEU	Surface	NO	Helix	NO
59	PHE	Buried	NO	Helix	NO
60	ARG	Surface	NO	Helix	NO
61	GLU	Surface	NO	Helix	NO
62	TRP	Surface	NO	Helix	NO
63	LEU	Buried	NO	Helix	NO
64	LYS	Surface	NO	Helix	NO
65	ASP	Surface	NO	Helix	NO
66	THR	Surface	NO	Helix	NO
67	CYS	Surface	NO	Helix	NO
68	GLY	Surface	NO	Loop	NO
69	ALA	Surface	NO	Loop	NO
70	ASN	Surface	NO	Loop	YES
71	ALA	Surface	NO	Loop	NO
72	LYS	Surface	NO	Loop	NO
73	GLN	Surface	NO	Loop	NO
74	SER	Surface	NO	Loop	NO
75	ARG	Surface	NO	Loop	NO
76	ASP	Surface	NO	Loop	NO
77	CYS	Buried	NO	Loop	NO
78	PHE	Surface	NO	Loop	NO
79	GLY	Surface	NO	Loop	NO
80	CYS	Buried	NO	Loop	NO
81	LEU	Buried	NO	Loop	NO
82	ARG	Surface	NO	Loop	NO
83	GLU	Surface	NO	Loop	NO
84	TRP	Surface	NO	Loop	NO
85	CYS	Surface	NO	Loop	YES
86	ASP	Surface	NO	Loop	YES
87	ALA	Surface	NO	Loop	NO
88	PHE	Surface	NO	Loop	NO
89	LEU	Surface	NO	Loop	NO
16	ASP	Surface	NO	Loop	NO
17	ASP	Surface	NO	Helix	NO
18	GLN	Surface	NO	Helix	NO
19	VAL	Surface	NO	Helix	NO
20	LYS	Surface	NO	Helix	NO
21	LYS	Surface	NO	Helix	NO
22	ILE	Surface	NO	Helix	NO
23	ASP	Surface	NO	Helix	NO
24	LYS	Surface	NO	Helix	NO
25	TYR	Surface	NO	Helix	NO
26	LEU	Surface	NO	Helix	NO
27	TYR	Surface	NO	Helix	NO
28	ALA	Surface	NO	Loop	NO
29	MET	Surface	NO	Loop	NO
30	ARG	Surface	NO	Loop	NO
31	LEU	Surface	NO	Loop	NO
32	SER	Surface	NO	Loop	NO
33	ASP	Surface	NO	Helix	NO
34	GLU	Surface	NO	Helix	NO
35	THR	Surface	NO	Helix	NO
36	LEU	Buried	NO	Helix	NO
37	ILE	Surface	NO	Helix	NO
38	ASP	Surface	NO	Helix	NO
39	ILE	Buried	NO	Helix	NO
40	MET	Surface	NO	Helix	NO
41	THR	Surface	NO	Helix	NO
42	ARG	Surface	NO	Helix	NO
43	PHE	Buried	NO	Helix	NO
44	ARG	Surface	NO	Helix	NO
45	LYS	Surface	NO	Helix	NO
46	GLU	Surface	NO	Helix	NO
47	MET	Buried	NO	Helix	NO
48	LYS	Surface	NO	Helix	NO
49	ASN	Surface	NO	Helix	NO
50	GLY	Buried	NO	Helix	NO
51	LEU	Surface	NO	Helix	NO
52	SER	Surface	NO	Loop	NO
53	ARG	Surface	NO	Loop	NO
54	ASP	Surface	NO	Loop	NO
55	PHE	Surface	NO	Loop	NO
56	ASN	Surface	NO	Helix	NO
57	PRO	Surface	NO	Helix	NO
58	THR	Surface	NO	Helix	NO
59	ALA	Surface	NO	Loop	NO
60	THR	Surface	NO	Loop	NO
61	VAL	Buried	NO	Loop	NO
62	LYS	Surface	NO	Loop	NO
63	MET	Surface	NO	Loop	NO
64	LEU	Surface	NO	Loop	NO
65	PRO	Surface	NO	Loop	NO
66	THR	Surface	NO	Loop	NO
67	PHE	Surface	NO	Loop	NO
68	VAL	Surface	NO	Loop	NO
69	ARG	Surface	NO	Loop	NO
70	SER	Surface	NO	Loop	NO
71	ILE	Surface	NO	Loop	NO
72	PRO	Buried	NO	Loop	NO
73	ASP	Surface	NO	Loop	NO
74	GLY	Surface	NO	Loop	NO
75	SER	Surface	NO	Loop	NO
76	GLU	Surface	NO	Loop	NO
77	LYS	Surface	NO	Loop	NO
78	GLY	Surface	NO	Sheet	NO
79	ASP	Surface	NO	Sheet	NO
80	PHE	Surface	NO	Sheet	NO
81	ILE	Buried	NO	Sheet	NO
82	ALA	Surface	NO	Sheet	NO
83	LEU	Buried	NO	Sheet	NO
84	ASP	Surface	YES	Sheet	NO
85	LEU	Surface	NO	Sheet	NO
86	GLY	Surface	NO	Loop	NO
87	GLY	Surface	YES	Loop	NO
88	SER	Surface	YES	Loop	NO
89	SER	Surface	NO	Loop	NO
90	PHE	Surface	NO	Sheet	NO
91	ARG	Surface	YES	Sheet	NO
92	ILE	Buried	NO	Sheet	NO
93	LEU	Surface	NO	Sheet	NO
94	ARG	Surface	NO	Sheet	NO
95	VAL	Buried	NO	Sheet	NO
96	GLN	Surface	NO	Sheet	NO
97	VAL	Surface	NO	Sheet	NO
98	ASN	Surface	NO	Loop	NO
99	HIS	Surface	NO	Loop	NO
100	GLU	Surface	NO	Loop	NO
101	LYS	Surface	NO	Loop	NO
102	ASN	Surface	NO	Loop	NO
103	GLN	Surface	NO	Loop	NO
104	ASN	Surface	NO	Loop	NO
105	VAL	Surface	NO	Loop	NO
106	HIS	Surface	NO	Sheet	NO
107	MET	Surface	NO	Sheet	NO
108	GLU	Surface	NO	Sheet	NO
109	SER	Surface	NO	Sheet	NO
110	GLU	Surface	NO	Sheet	NO
111	VAL	Surface	NO	Sheet	NO
112	TYR	Surface	NO	Sheet	NO
113	ASP	Surface	NO	Loop	NO
114	THR	Surface	NO	Loop	NO
115	PRO	Surface	NO	Loop	NO
116	GLU	Surface	NO	Loop	NO
117	ASN	Surface	NO	Loop	NO
118	ILE	Surface	NO	Loop	NO
119	VAL	Surface	NO	Loop	NO
120	HIS	Surface	NO	Loop	NO
121	GLY	Surface	NO	Loop	NO
122	SER	Surface	NO	Loop	NO
123	GLY	Surface	NO	Helix	NO
124	SER	Surface	NO	Helix	NO
125	GLN	Surface	NO	Helix	NO
126	LEU	Surface	NO	Helix	NO
127	PHE	Surface	NO	Helix	NO
128	ASP	Surface	NO	Helix	NO
129	HIS	Surface	NO	Helix	NO
130	VAL	Buried	NO	Helix	NO
131	ALA	Buried	NO	Helix	NO
132	GLU	Surface	NO	Helix	NO
133	CYS	Surface	NO	Helix	NO
134	LEU	Surface	NO	Helix	NO
135	GLY	Surface	NO	Helix	NO
136	ASP	Surface	NO	Helix	NO
137	PHE	Buried	NO	Helix	NO
138	MET	Surface	NO	Helix	NO
139	GLU	Surface	NO	Helix	NO
140	LYS	Surface	NO	Helix	NO
141	ARG	Surface	NO	Loop	NO
142	LYS	Surface	NO	Loop	NO
143	ILE	Surface	NO	Loop	NO
144	LYS	Surface	NO	Loop	NO
145	ASP	Surface	NO	Loop	NO
146	LYS	Surface	NO	Loop	NO
147	LYS	Surface	NO	Loop	NO
148	LEU	Surface	NO	Loop	NO
149	PRO	Surface	NO	Sheet	NO
150	VAL	Surface	NO	Sheet	NO
151	GLY	Surface	NO	Sheet	NO
152	PHE	Buried	NO	Sheet	NO
153	THR	Surface	YES	Sheet	NO
154	PHE	Surface	NO	Sheet	NO
155	SER	Surface	YES	Loop	NO
156	PHE	Surface	YES	Loop	NO
157	PRO	Buried	YES	Sheet	NO
158	CYS	Surface	NO	Sheet	NO
159	GLN	Surface	NO	Sheet	NO
160	GLN	Surface	NO	Loop	NO
161	SER	Surface	NO	Loop	NO
162	LYS	Surface	NO	Loop	NO
163	ILE	Surface	NO	Loop	NO
164	ASP	Surface	NO	Loop	NO
165	GLU	Surface	NO	Loop	NO
166	ALA	Buried	NO	Loop	NO
167	ILE	Surface	NO	Sheet	NO
168	LEU	Buried	NO	Sheet	NO
169	ILE	Surface	NO	Sheet	NO
170	THR	Surface	NO	Sheet	NO
171	TRP	Surface	NO	Loop	NO
172	THR	Surface	YES	Loop	NO
173	LYS	Surface	YES	Loop	NO
174	ARG	Surface	NO	Loop	NO
175	PHE	Surface	NO	Loop	NO
176	LYS	Surface	NO	Loop	NO
177	ALA	Surface	NO	Loop	NO
178	SER	Surface	NO	Loop	NO
179	GLY	Surface	NO	Loop	NO
180	VAL	Buried	NO	Loop	NO
181	GLU	Surface	NO	Loop	NO
182	GLY	Surface	NO	Loop	NO
183	ALA	Surface	NO	Loop	NO
184	ASP	Surface	NO	Loop	NO
185	VAL	Buried	NO	Helix	NO
186	VAL	Surface	NO	Helix	NO
187	LYS	Surface	NO	Helix	NO
188	LEU	Surface	NO	Helix	NO
189	LEU	Surface	NO	Helix	NO
190	ASN	Surface	NO	Helix	NO
191	LYS	Surface	NO	Helix	NO
192	ALA	Surface	NO	Helix	NO
193	ILE	Surface	NO	Helix	NO
194	LYS	Surface	NO	Helix	NO
195	LYS	Surface	NO	Loop	NO
196	ARG	Surface	NO	Loop	NO
197	GLY	Surface	NO	Loop	NO
198	ASP	Surface	NO	Loop	NO
199	TYR	Surface	NO	Loop	NO
200	ASP	Surface	NO	Loop	NO
201	ALA	Surface	NO	Loop	NO
202	ASN	Surface	NO	Loop	NO
203	ILE	Surface	NO	Sheet	NO
204	VAL	Surface	NO	Sheet	NO
205	ALA	Surface	NO	Sheet	NO
206	VAL	Surface	NO	Sheet	NO
207	VAL	Surface	NO	Sheet	NO
208	ASN	Surface	YES	Loop	NO
209	ASP	Surface	YES	Helix	NO
210	THR	Buried	YES	Helix	NO
211	VAL	Surface	NO	Helix	NO
212	GLY	Buried	NO	Helix	NO
213	THR	Buried	NO	Helix	NO
214	MET	Buried	NO	Helix	NO
215	MET	Surface	NO	Helix	NO
216	THR	Surface	NO	Helix	NO
217	CYS	Surface	NO	Helix	NO
218	GLY	Buried	NO	Helix	NO
219	TYR	Surface	NO	Helix	NO
220	ASP	Surface	NO	Helix	NO
221	ASP	Surface	NO	Loop	NO
222	GLN	Surface	NO	Loop	NO
223	HIS	Surface	NO	Loop	NO
224	CYS	Surface	NO	Sheet	NO
225	GLU	Surface	NO	Sheet	NO
226	VAL	Buried	NO	Sheet	NO
227	GLY	Buried	NO	Sheet	NO
228	LEU	Buried	NO	Sheet	NO
229	ILE	Surface	YES	Sheet	NO
230	ILE	Buried	NO	Sheet	NO
231	GLY	Surface	YES	Loop	NO
232	THR	Surface	YES	Loop	NO
233	GLY	Surface	YES	Loop	NO
234	THR	Surface	NO	Sheet	NO
235	ASN	Surface	YES	Sheet	NO
236	ALA	Buried	NO	Sheet	NO
237	CYS	Buried	NO	Sheet	NO
238	TYR	Buried	NO	Sheet	NO
239	MET	Surface	NO	Sheet	NO
240	GLU	Buried	NO	Sheet	NO
241	GLU	Surface	NO	Sheet	NO
242	LEU	Surface	NO	Loop	NO
243	ARG	Surface	NO	Loop	NO
244	HIS	Surface	NO	Loop	NO
245	ILE	Surface	NO	Loop	NO
246	ASP	Surface	NO	Loop	NO
247	LEU	Surface	NO	Loop	NO
248	VAL	Surface	NO	Loop	NO
249	GLU	Surface	NO	Loop	NO
250	GLY	Surface	NO	Loop	NO
251	ASP	Surface	NO	Loop	NO
252	GLU	Surface	NO	Loop	NO
253	GLY	Surface	NO	Loop	NO
254	ARG	Surface	NO	Sheet	NO
255	MET	Buried	NO	Sheet	NO
256	CYS	Buried	NO	Sheet	NO
257	ILE	Buried	NO	Sheet	NO
258	ASN	Surface	NO	Sheet	NO
259	THR	Buried	NO	Loop	NO
260	GLU	Surface	YES	Loop	NO
261	TRP	Buried	NO	Helix	NO
262	GLY	Buried	NO	Helix	NO
263	ALA	Surface	NO	Helix	NO
264	PHE	Buried	NO	Loop	NO
265	GLY	Buried	NO	Loop	NO
266	ASP	Surface	NO	Loop	NO
267	ASP	Surface	NO	Loop	NO
268	GLY	Surface	NO	Loop	NO
269	SER	Surface	NO	Loop	NO
270	LEU	Surface	NO	Loop	NO
271	GLU	Surface	NO	Loop	NO
272	ASP	Surface	NO	Loop	NO
273	ILE	Surface	NO	Loop	NO
274	ARG	Surface	NO	Loop	NO
275	THR	Surface	NO	Loop	NO
276	GLU	Surface	NO	Helix	NO
277	PHE	Surface	NO	Helix	NO
278	ASP	Surface	NO	Helix	NO
279	ARG	Surface	NO	Helix	NO
280	GLU	Surface	NO	Helix	NO
281	ILE	Surface	NO	Helix	NO
282	ASP	Surface	NO	Helix	NO
283	ARG	Surface	NO	Helix	NO
284	GLY	Surface	NO	Loop	NO
285	SER	Surface	NO	Loop	NO
286	LEU	Surface	NO	Loop	NO
287	ASN	Surface	NO	Loop	NO
288	PRO	Surface	NO	Loop	NO
289	GLY	Surface	NO	Loop	NO
290	LYS	Surface	NO	Loop	NO
291	GLN	Surface	YES	Loop	NO
292	LEU	Surface	NO	Helix	NO
293	PHE	Buried	NO	Helix	NO
294	GLU	Surface	YES	Helix	NO
295	LYS	Surface	NO	Helix	NO
296	MET	Buried	NO	Helix	NO
297	VAL	Buried	NO	Loop	NO
298	SER	Buried	NO	Loop	NO
299	GLY	Surface	NO	Helix	NO
300	MET	Surface	NO	Helix	NO
301	TYR	Surface	NO	Helix	NO
302	LEU	Surface	NO	Helix	NO
303	GLY	Buried	NO	Helix	NO
304	GLU	Surface	NO	Helix	NO
305	LEU	Buried	NO	Helix	NO
306	VAL	Buried	NO	Helix	NO
307	ARG	Surface	NO	Helix	NO
308	LEU	Surface	NO	Helix	NO
309	ILE	Buried	NO	Helix	NO
310	LEU	Buried	NO	Helix	NO
311	VAL	Surface	NO	Helix	NO
312	LYS	Surface	NO	Helix	NO
313	MET	Surface	NO	Helix	NO
314	ALA	Surface	NO	Helix	NO
315	LYS	Surface	NO	Helix	NO
316	GLU	Surface	NO	Helix	NO
317	GLY	Surface	NO	Loop	NO
318	LEU	Surface	NO	Loop	NO
319	LEU	Surface	NO	Loop	NO
320	PHE	Buried	NO	Helix	NO
321	GLU	Surface	NO	Helix	NO
322	GLY	Surface	NO	Helix	NO
323	ARG	Surface	NO	Loop	NO
324	ILE	Surface	NO	Loop	NO
325	THR	Surface	NO	Loop	NO
326	PRO	Surface	NO	Helix	NO
327	GLU	Surface	NO	Helix	NO
328	LEU	Surface	NO	Helix	NO
329	LEU	Surface	NO	Helix	NO
330	THR	Surface	NO	Loop	NO
331	ARG	Surface	NO	Loop	NO
332	GLY	Surface	NO	Loop	NO
333	LYS	Surface	NO	Loop	NO
334	PHE	Surface	NO	Loop	NO
335	ASN	Surface	NO	Loop	NO
336	THR	Surface	NO	Helix	NO
337	SER	Surface	NO	Helix	NO
338	ASP	Surface	NO	Helix	NO
339	VAL	Buried	NO	Helix	NO
340	SER	Surface	NO	Helix	NO
341	ALA	Surface	NO	Helix	NO
342	ILE	Buried	NO	Helix	NO
343	GLU	Surface	NO	Helix	NO
344	LYS	Surface	NO	Loop	NO
345	ASN	Surface	NO	Loop	NO
346	LYS	Surface	NO	Loop	NO
347	GLU	Surface	NO	Loop	NO
348	GLY	Surface	NO	Helix	NO
349	LEU	Surface	NO	Helix	NO
350	HIS	Surface	NO	Helix	NO
351	ASN	Surface	NO	Helix	NO
352	ALA	Buried	NO	Helix	NO
353	LYS	Surface	NO	Helix	NO
354	GLU	Surface	NO	Helix	NO
355	ILE	Surface	NO	Helix	NO
356	LEU	Surface	NO	Helix	NO
357	THR	Surface	NO	Helix	NO
358	ARG	Surface	NO	Helix	YES
359	LEU	Surface	NO	Loop	NO
360	GLY	Surface	NO	Loop	NO
361	VAL	Surface	NO	Loop	NO
362	GLU	Surface	NO	Loop	NO
363	PRO	Surface	NO	Loop	NO
364	SER	Surface	NO	Loop	NO
365	ASP	Surface	NO	Loop	NO
366	ASP	Surface	NO	Loop	NO
367	ASP	Surface	NO	Helix	NO
368	CYS	Surface	NO	Helix	NO
369	VAL	Surface	NO	Helix	NO
370	SER	Surface	NO	Helix	NO
371	VAL	Buried	NO	Helix	NO
372	GLN	Surface	NO	Helix	NO
373	HIS	Surface	NO	Helix	NO
374	VAL	Buried	NO	Helix	NO
375	CYS	Buried	NO	Helix	NO
376	THR	Surface	NO	Helix	NO
377	ILE	Surface	NO	Helix	NO
378	VAL	Buried	NO	Helix	NO
379	SER	Buried	NO	Helix	NO
380	PHE	Surface	NO	Helix	NO
381	ARG	Surface	NO	Helix	NO
382	SER	Buried	NO	Helix	NO
383	ALA	Buried	NO	Helix	NO
384	ASN	Surface	NO	Helix	NO
385	LEU	Buried	NO	Helix	NO
386	VAL	Buried	NO	Helix	NO
387	ALA	Buried	NO	Helix	NO
388	ALA	Buried	NO	Helix	NO
389	THR	Buried	NO	Helix	NO
390	LEU	Buried	NO	Helix	NO
391	GLY	Buried	NO	Helix	NO
392	ALA	Surface	NO	Helix	NO
393	ILE	Buried	NO	Helix	NO
394	LEU	Buried	NO	Helix	NO
395	ASN	Surface	NO	Helix	NO
396	ARG	Surface	NO	Helix	NO
397	LEU	Surface	NO	Helix	NO
398	ARG	Surface	NO	Helix	NO
399	ASP	Surface	NO	Helix	NO
400	ASN	Surface	NO	Helix	NO
401	LYS	Surface	NO	Helix	NO
402	GLY	Surface	NO	Loop	NO
403	THR	Surface	NO	Loop	NO
404	PRO	Surface	NO	Loop	NO
405	ARG	Surface	NO	Loop	NO
406	LEU	Surface	NO	Sheet	NO
407	ARG	Surface	NO	Sheet	NO
408	THR	Buried	NO	Sheet	NO
409	THR	Surface	NO	Sheet	NO
410	VAL	Buried	NO	Sheet	NO
411	GLY	Buried	NO	Sheet	NO
412	VAL	Buried	NO	Sheet	NO
413	ASP	Surface	YES	Sheet	NO
414	GLY	Surface	YES	Loop	NO
415	SER	Surface	YES	Helix	NO
416	LEU	Surface	NO	Helix	NO
417	TYR	Surface	NO	Helix	NO
418	LYS	Surface	NO	Helix	NO
419	THR	Surface	NO	Loop	NO
420	HIS	Surface	NO	Loop	NO
421	PRO	Surface	NO	Loop	NO
422	GLN	Surface	NO	Loop	NO
423	TYR	Buried	NO	Helix	NO
424	SER	Surface	NO	Helix	NO
425	ARG	Surface	NO	Helix	NO
426	ARG	Surface	NO	Helix	NO
427	PHE	Buried	NO	Helix	NO
428	HIS	Surface	NO	Helix	NO
429	LYS	Surface	NO	Helix	NO
430	THR	Buried	NO	Helix	NO
431	LEU	Surface	NO	Helix	NO
432	ARG	Surface	NO	Helix	NO
433	ARG	Surface	NO	Helix	NO
434	LEU	Surface	NO	Helix	NO
435	VAL	Surface	NO	Loop	NO
436	PRO	Surface	NO	Loop	NO
437	ASP	Surface	NO	Loop	NO
438	SER	Surface	NO	Sheet	NO
439	ASP	Surface	NO	Sheet	NO
440	VAL	Surface	NO	Sheet	NO
441	ARG	Surface	NO	Sheet	NO
442	PHE	Surface	NO	Sheet	NO
443	LEU	Surface	NO	Sheet	NO
444	LEU	Surface	NO	Sheet	NO
445	SER	Surface	NO	Loop	NO
446	GLU	Surface	NO	Loop	NO
447	SER	Surface	NO	Loop	NO
448	GLY	Surface	NO	Loop	NO
449	SER	Surface	YES	Loop	NO
450	GLY	Surface	NO	Helix	NO
451	LYS	Surface	NO	Helix	NO
452	GLY	Buried	NO	Helix	NO
453	ALA	Buried	NO	Helix	NO
454	ALA	Surface	NO	Helix	NO
455	MET	Buried	NO	Helix	NO
456	VAL	Surface	NO	Helix	NO
457	THR	Surface	NO	Helix	NO
458	ALA	Surface	NO	Helix	NO
459	VAL	Surface	NO	Helix	NO
460	ALA	Surface	NO	Helix	NO
461	TYR	Surface	NO	Helix	NO
462	ARG	Surface	NO	Helix	NO
463	LEU	Surface	NO	Helix	NO
464	ALA	Surface	NO	Helix	NO
465	GLU	Surface	NO	Helix	NO
466	GLN	Surface	NO	Helix	NO
467	HIS	Surface	NO	Helix	NO
468	ARG	Surface	NO	Helix	NO
469	GLN	Surface	NO	Helix	NO
470	ILE	Surface	NO	Helix	NO
471	GLU	Surface	NO	Helix	NO
472	GLU	Surface	NO	Helix	NO
473	THR	Surface	NO	Helix	NO
474	LEU	Surface	NO	Helix	NO
475	ALA	Surface	NO	Helix	NO
476	HIS	Surface	NO	Helix	NO
477	PHE	Surface	NO	Helix	NO
478	HIS	Surface	NO	Loop	NO
479	LEU	Surface	NO	Loop	NO
480	THR	Surface	NO	Loop	NO
481	LYS	Surface	NO	Helix	NO
482	ASP	Surface	NO	Helix	NO
483	MET	Surface	NO	Helix	NO
484	LEU	Surface	NO	Helix	NO
485	LEU	Surface	NO	Helix	NO
486	GLU	Surface	NO	Helix	NO
487	VAL	Surface	NO	Helix	NO
488	LYS	Surface	NO	Helix	NO
489	LYS	Surface	NO	Helix	NO
490	ARG	Surface	NO	Helix	NO
491	MET	Buried	NO	Helix	NO
492	ARG	Surface	NO	Helix	NO
493	ALA	Surface	NO	Helix	NO
494	GLU	Surface	NO	Helix	NO
495	MET	Buried	NO	Helix	NO
496	GLU	Surface	NO	Helix	NO
497	LEU	Surface	NO	Helix	NO
498	GLY	Buried	NO	Helix	NO
499	LEU	Surface	NO	Helix	NO
500	ARG	Surface	NO	Loop	NO
501	LYS	Surface	NO	Loop	NO
502	GLN	Surface	NO	Loop	NO
503	THR	Surface	NO	Loop	NO
504	HIS	Surface	NO	Helix	NO
505	ASN	Surface	NO	Helix	NO
506	ASN	Surface	NO	Helix	NO
507	ALA	Surface	NO	Loop	NO
508	VAL	Surface	NO	Loop	NO
509	VAL	Buried	NO	Loop	NO
510	LYS	Surface	NO	Loop	NO
511	MET	Surface	NO	Loop	NO
512	LEU	Surface	NO	Loop	NO
513	PRO	Surface	NO	Loop	NO
514	SER	Surface	NO	Loop	NO
515	PHE	Surface	NO	Loop	NO
516	VAL	Surface	NO	Loop	NO
517	ARG	Surface	NO	Loop	NO
518	ARG	Surface	NO	Loop	NO
519	THR	Surface	NO	Loop	NO
520	PRO	Surface	NO	Loop	NO
521	ASP	Surface	NO	Loop	NO
522	GLY	Surface	NO	Loop	NO
523	THR	Surface	NO	Loop	NO
524	GLU	Surface	NO	Loop	NO
525	ASN	Surface	NO	Loop	NO
526	GLY	Surface	NO	Sheet	NO
527	ASP	Surface	NO	Sheet	NO
528	PHE	Surface	NO	Sheet	NO
529	LEU	Buried	NO	Sheet	NO
530	ALA	Buried	NO	Sheet	NO
531	LEU	Buried	NO	Sheet	NO
532	ASP	Surface	YES	Sheet	NO
533	LEU	Buried	NO	Sheet	NO
534	GLY	Surface	NO	Loop	NO
535	GLY	Surface	YES	Loop	NO
536	THR	Surface	YES	Loop	NO
537	ASN	Surface	NO	Loop	NO
538	PHE	Surface	NO	Loop	NO
539	ARG	Surface	NO	Sheet	NO
540	VAL	Buried	NO	Sheet	NO
541	LEU	Surface	NO	Sheet	NO
542	LEU	Surface	NO	Sheet	NO
543	VAL	Buried	NO	Sheet	NO
544	LYS	Surface	NO	Sheet	NO
545	ILE	Surface	NO	Sheet	NO
546	ARG	Surface	NO	Sheet	NO
547	SER	Surface	NO	Loop	NO
548	GLY	Surface	NO	Helix	NO
549	LYS	Surface	NO	Helix	NO
550	LYS	Surface	NO	Helix	NO
551	ARG	Surface	NO	Loop	NO
552	THR	Surface	NO	Sheet	YES
553	VAL	Surface	NO	Sheet	NO
554	GLU	Surface	NO	Sheet	NO
555	MET	Surface	NO	Sheet	NO
556	HIS	Surface	NO	Sheet	NO
557	ASN	Surface	NO	Sheet	NO
558	LYS	Surface	NO	Sheet	NO
559	ILE	Surface	NO	Sheet	NO
560	TYR	Surface	NO	Loop	NO
561	ALA	Surface	NO	Loop	NO
562	ILE	Surface	NO	Loop	NO
563	PRO	Surface	NO	Loop	NO
564	ILE	Surface	NO	Helix	NO
565	GLU	Surface	NO	Helix	NO
566	ILE	Surface	NO	Helix	NO
567	MET	Surface	NO	Helix	NO
568	GLN	Surface	NO	Loop	NO
569	GLY	Surface	NO	Loop	NO
570	THR	Surface	NO	Loop	NO
571	GLY	Surface	NO	Helix	NO
572	GLU	Surface	NO	Helix	NO
573	GLU	Surface	NO	Helix	NO
574	LEU	Buried	NO	Helix	NO
575	PHE	Buried	NO	Helix	NO
576	ASP	Surface	NO	Helix	NO
577	HIS	Surface	NO	Helix	NO
578	ILE	Buried	NO	Helix	NO
579	VAL	Surface	NO	Helix	NO
580	SER	Surface	NO	Helix	YES
581	CYS	Surface	NO	Helix	NO
582	ILE	Buried	NO	Helix	NO
583	SER	Surface	NO	Helix	NO
584	ASP	Surface	NO	Helix	NO
585	PHE	Buried	NO	Helix	NO
586	LEU	Surface	NO	Helix	NO
587	ASP	Surface	NO	Helix	NO
588	TYR	Surface	NO	Helix	NO
589	MET	Surface	NO	Helix	NO
590	GLY	Surface	NO	Loop	NO
591	ILE	Surface	NO	Loop	NO
592	LYS	Surface	NO	Loop	NO
593	GLY	Surface	NO	Loop	NO
594	PRO	Surface	NO	Loop	NO
595	ARG	Surface	NO	Loop	NO
596	MET	Surface	NO	Sheet	NO
597	PRO	Surface	NO	Sheet	NO
598	LEU	Buried	NO	Sheet	NO
599	GLY	Surface	NO	Sheet	NO
600	PHE	Buried	NO	Sheet	NO
601	THR	Buried	NO	Sheet	NO
602	PHE	Surface	NO	Sheet	NO
603	SER	Surface	YES	Loop	NO
604	PHE	Surface	YES	Loop	NO
605	PRO	Surface	YES	Loop	NO
606	CYS	Surface	NO	Sheet	NO
607	GLN	Surface	NO	Sheet	NO
608	GLN	Surface	NO	Sheet	NO
609	THR	Surface	NO	Sheet	NO
610	SER	Surface	NO	Sheet	NO
611	LEU	Surface	NO	Loop	NO
612	ASP	Surface	NO	Loop	NO
613	ALA	Surface	NO	Sheet	NO
614	GLY	Buried	NO	Sheet	NO
615	ILE	Surface	NO	Sheet	NO
616	LEU	Surface	NO	Sheet	NO
617	ILE	Surface	NO	Loop	NO
618	THR	Surface	NO	Loop	NO
619	TRP	Surface	NO	Loop	NO
620	THR	Surface	YES	Loop	NO
621	LYS	Surface	YES	Loop	NO
622	GLY	Surface	NO	Loop	NO
623	PHE	Surface	NO	Loop	NO
624	LYS	Surface	NO	Loop	NO
625	ALA	Surface	NO	Loop	NO
626	THR	Surface	NO	Loop	NO
627	ASP	Surface	NO	Loop	NO
628	CYS	Surface	NO	Loop	NO
629	VAL	Surface	NO	Loop	NO
630	GLY	Surface	NO	Loop	NO
631	HIS	Surface	NO	Loop	NO
632	ASP	Surface	NO	Loop	NO
633	VAL	Buried	NO	Helix	NO
634	VAL	Buried	NO	Helix	NO
635	THR	Surface	NO	Helix	NO
636	LEU	Surface	NO	Helix	NO
637	LEU	Buried	NO	Helix	NO
638	ARG	Surface	NO	Helix	NO
639	ASP	Surface	NO	Helix	NO
640	ALA	Surface	NO	Helix	NO
641	ILE	Surface	NO	Helix	NO
642	LYS	Surface	NO	Helix	NO
643	ARG	Surface	NO	Helix	NO
644	ARG	Surface	NO	Helix	NO
645	GLU	Surface	NO	Loop	NO
646	GLU	Surface	NO	Loop	NO
647	PHE	Surface	NO	Loop	NO
648	ASP	Surface	NO	Loop	NO
649	LEU	Surface	NO	Sheet	NO
650	ASP	Surface	NO	Sheet	NO
651	VAL	Surface	NO	Sheet	NO
652	VAL	Surface	NO	Sheet	NO
653	ALA	Buried	NO	Sheet	NO
654	VAL	Surface	NO	Sheet	NO
655	VAL	Surface	NO	Sheet	NO
656	ASN	Surface	YES	Loop	NO
657	ASP	Surface	YES	Helix	NO
658	THR	Buried	YES	Helix	NO
659	VAL	Surface	NO	Helix	NO
660	GLY	Buried	NO	Helix	NO
661	THR	Buried	NO	Helix	NO
662	MET	Buried	NO	Helix	NO
663	MET	Surface	NO	Helix	NO
664	THR	Surface	NO	Helix	NO
665	CYS	Surface	NO	Helix	NO
666	ALA	Surface	NO	Helix	NO
667	TYR	Surface	NO	Loop	NO
668	GLU	Surface	NO	Loop	NO
669	GLU	Surface	NO	Loop	NO
670	PRO	Surface	NO	Loop	NO
671	THR	Surface	NO	Loop	NO
672	CYS	Buried	NO	Sheet	NO
673	GLU	Surface	NO	Sheet	NO
674	VAL	Buried	NO	Sheet	NO
675	GLY	Buried	NO	Sheet	NO
676	LEU	Buried	NO	Sheet	NO
677	ILE	Surface	YES	Sheet	NO
678	VAL	Buried	NO	Sheet	NO
679	GLY	Surface	YES	Loop	NO
680	THR	Surface	YES	Loop	NO
681	GLY	Surface	NO	Loop	NO
682	SER	Surface	NO	Sheet	NO
683	ASN	Surface	YES	Sheet	NO
684	ALA	Buried	NO	Sheet	NO
685	CYS	Buried	NO	Sheet	NO
686	TYR	Buried	NO	Sheet	NO
687	MET	Buried	NO	Sheet	NO
688	GLU	Buried	NO	Sheet	NO
689	GLU	Surface	NO	Sheet	NO
690	MET	Buried	NO	Loop	NO
691	LYS	Surface	NO	Loop	NO
692	ASN	Surface	NO	Loop	NO
693	VAL	Surface	NO	Loop	NO
694	GLU	Surface	NO	Loop	NO
695	MET	Surface	NO	Loop	NO
696	VAL	Surface	NO	Loop	NO
697	GLU	Surface	NO	Loop	NO
698	GLY	Surface	NO	Loop	NO
699	ASP	Surface	NO	Loop	NO
700	GLN	Surface	NO	Loop	NO
701	GLY	Surface	NO	Loop	NO
702	GLN	Surface	NO	Sheet	NO
703	MET	Buried	NO	Sheet	NO
704	CYS	Buried	NO	Sheet	NO
705	ILE	Buried	NO	Sheet	NO
706	ASN	Surface	NO	Sheet	NO
707	MET	Buried	NO	Loop	NO
708	GLU	Surface	YES	Loop	NO
709	TRP	Buried	NO	Helix	NO
710	GLY	Buried	NO	Helix	NO
711	ALA	Surface	NO	Helix	NO
712	PHE	Buried	NO	Loop	NO
713	GLY	Buried	NO	Loop	NO
714	ASP	Surface	NO	Loop	NO
715	ASN	Surface	NO	Loop	NO
716	GLY	Surface	NO	Loop	NO
717	CYS	Surface	NO	Loop	NO
718	LEU	Buried	NO	Loop	NO
719	ASP	Surface	NO	Loop	NO
720	ASP	Surface	NO	Loop	NO
721	ILE	Surface	NO	Loop	NO
722	ARG	Surface	NO	Loop	NO
723	THR	Surface	NO	Loop	NO
724	HIS	Surface	NO	Helix	NO
725	TYR	Surface	NO	Helix	NO
726	ASP	Surface	NO	Helix	NO
727	ARG	Surface	NO	Helix	NO
728	LEU	Surface	NO	Helix	NO
729	VAL	Surface	NO	Helix	NO
730	ASP	Surface	NO	Helix	NO
731	GLU	Surface	NO	Helix	NO
732	TYR	Surface	NO	Loop	YES
733	SER	Surface	NO	Loop	NO
734	LEU	Surface	NO	Loop	NO
735	ASN	Surface	NO	Loop	NO
736	ALA	Surface	NO	Loop	NO
737	GLY	Surface	NO	Loop	NO
738	LYS	Surface	NO	Loop	NO
739	GLN	Surface	YES	Loop	NO
740	ARG	Surface	NO	Loop	NO
741	TYR	Buried	NO	Loop	NO
742	GLU	Surface	YES	Helix	NO
743	LYS	Surface	NO	Helix	NO
744	MET	Surface	NO	Helix	NO
745	ILE	Buried	NO	Loop	NO
746	SER	Buried	NO	Loop	NO
747	GLY	Surface	NO	Loop	NO
748	MET	Surface	NO	Loop	NO
749	TYR	Surface	NO	Loop	NO
750	LEU	Surface	NO	Helix	NO
751	GLY	Surface	NO	Helix	NO
752	GLU	Surface	NO	Helix	NO
753	ILE	Buried	NO	Helix	NO
754	VAL	Buried	NO	Helix	NO
755	ARG	Surface	NO	Helix	NO
756	ASN	Surface	NO	Helix	NO
757	ILE	Buried	NO	Helix	NO
758	LEU	Buried	NO	Helix	NO
759	ILE	Surface	NO	Helix	NO
760	ASP	Surface	NO	Helix	NO
761	PHE	Buried	NO	Helix	NO
762	THR	Buried	NO	Helix	NO
763	LYS	Surface	NO	Helix	NO
764	LYS	Surface	NO	Loop	NO
765	GLY	Surface	NO	Loop	NO
766	PHE	Surface	NO	Loop	NO
767	LEU	Buried	NO	Loop	NO
768	PHE	Surface	NO	Helix	NO
769	ARG	Surface	NO	Helix	NO
770	GLY	Surface	NO	Helix	NO
771	GLN	Surface	NO	Loop	NO
772	ILE	Surface	NO	Loop	NO
773	SER	Surface	NO	Loop	NO
774	GLU	Surface	NO	Helix	NO
775	THR	Surface	NO	Helix	NO
776	LEU	Buried	NO	Helix	NO
777	LYS	Surface	NO	Helix	NO
778	THR	Surface	NO	Loop	NO
779	ARG	Surface	NO	Loop	NO
780	GLY	Surface	NO	Loop	NO
781	ILE	Surface	NO	Loop	NO
782	PHE	Surface	NO	Loop	NO
783	GLU	Surface	NO	Loop	NO
784	THR	Surface	NO	Helix	NO
785	LYS	Surface	NO	Helix	NO
786	PHE	Surface	NO	Helix	NO
787	LEU	Surface	NO	Helix	NO
788	SER	Surface	NO	Helix	NO
789	GLN	Surface	NO	Helix	NO
790	ILE	Surface	NO	Helix	NO
791	GLU	Surface	NO	Loop	NO
792	SER	Surface	NO	Loop	NO
793	ASP	Surface	NO	Loop	NO
794	ARG	Surface	NO	Loop	NO
795	LEU	Surface	NO	Loop	NO
796	ALA	Surface	NO	Loop	NO
797	LEU	Surface	NO	Helix	NO
798	LEU	Surface	NO	Helix	NO
799	GLN	Surface	NO	Helix	NO
800	VAL	Buried	NO	Helix	NO
801	ARG	Surface	NO	Helix	NO
802	ALA	Surface	NO	Helix	NO
803	ILE	Surface	NO	Helix	NO
804	LEU	Buried	NO	Helix	NO
805	GLN	Surface	NO	Helix	NO
806	GLN	Surface	NO	Helix	NO
807	LEU	Surface	NO	Helix	NO
808	GLY	Surface	NO	Loop	NO
809	LEU	Surface	NO	Loop	NO
810	ASN	Surface	NO	Loop	NO
811	SER	Buried	NO	Loop	NO
812	THR	Surface	NO	Loop	NO
813	CYS	Surface	NO	Helix	NO
814	ASP	Surface	NO	Helix	NO
815	ASP	Surface	NO	Helix	NO
816	SER	Buried	NO	Helix	NO
817	ILE	Surface	NO	Helix	NO
818	LEU	Surface	NO	Helix	NO
819	VAL	Buried	NO	Helix	NO
820	LYS	Surface	NO	Helix	NO
821	THR	Surface	NO	Helix	NO
822	VAL	Buried	NO	Helix	NO
823	CYS	Surface	NO	Helix	NO
824	GLY	Surface	NO	Helix	NO
825	VAL	Surface	NO	Helix	NO
826	VAL	Buried	NO	Helix	NO
827	SER	Surface	NO	Helix	NO
828	ARG	Surface	NO	Helix	NO
829	ARG	Buried	NO	Helix	NO
830	ALA	Buried	NO	Helix	NO
831	ALA	Buried	NO	Helix	NO
832	GLN	Surface	NO	Helix	NO
833	LEU	Buried	NO	Helix	NO
834	CYS	Buried	NO	Helix	NO
835	GLY	Buried	NO	Helix	NO
836	ALA	Buried	NO	Helix	NO
837	GLY	Buried	NO	Helix	NO
838	MET	Buried	NO	Helix	NO
839	ALA	Buried	NO	Helix	NO
840	ALA	Surface	NO	Helix	NO
841	VAL	Buried	NO	Helix	NO
842	VAL	Buried	NO	Helix	NO
843	ASP	Surface	NO	Helix	NO
844	LYS	Surface	NO	Helix	NO
845	ILE	Buried	NO	Helix	NO
846	ARG	Surface	NO	Helix	NO
847	GLU	Surface	NO	Helix	NO
848	ASN	Surface	NO	Helix	NO
849	ARG	Surface	NO	Loop	NO
850	GLY	Surface	NO	Loop	NO
851	LEU	Surface	NO	Loop	NO
852	ASP	Surface	NO	Loop	NO
853	ARG	Surface	NO	Loop	NO
854	LEU	Surface	NO	Sheet	NO
855	ASN	Surface	NO	Sheet	NO
856	VAL	Buried	NO	Sheet	NO
857	THR	Surface	NO	Sheet	NO
858	VAL	Buried	NO	Sheet	NO
859	GLY	Buried	NO	Sheet	NO
860	VAL	Buried	NO	Sheet	NO
861	ASP	Surface	YES	Sheet	NO
862	GLY	Surface	YES	Loop	NO
863	THR	Surface	YES	Helix	NO
864	LEU	Buried	NO	Helix	NO
865	TYR	Surface	NO	Helix	NO
866	LYS	Surface	NO	Helix	NO
867	LEU	Surface	NO	Helix	NO
868	HIS	Surface	NO	Loop	NO
869	PRO	Surface	NO	Loop	NO
870	HIS	Surface	NO	Loop	NO
871	PHE	Surface	NO	Helix	NO
872	SER	Surface	NO	Helix	NO
873	ARG	Surface	NO	Helix	NO
874	ILE	Surface	NO	Helix	NO
875	MET	Buried	NO	Helix	NO
876	HIS	Surface	NO	Helix	NO
877	GLN	Surface	NO	Helix	NO
878	THR	Surface	NO	Helix	NO
879	VAL	Surface	NO	Helix	NO
880	LYS	Surface	NO	Helix	YES
881	GLU	Surface	NO	Helix	NO
882	LEU	Surface	NO	Helix	NO
883	SER	Buried	NO	Loop	NO
884	PRO	Surface	NO	Loop	NO
885	LYS	Surface	NO	Loop	NO
886	CYS	Surface	NO	Sheet	NO
887	ASN	Surface	NO	Sheet	NO
888	VAL	Surface	NO	Sheet	NO
889	SER	Surface	NO	Sheet	NO
890	PHE	Surface	NO	Sheet	NO
891	LEU	Surface	NO	Sheet	NO
892	LEU	Surface	NO	Sheet	NO
893	SER	Surface	NO	Loop	NO
894	GLU	Surface	NO	Loop	NO
895	ASP	Surface	NO	Loop	NO
896	GLY	Surface	YES	Loop	NO
897	SER	Surface	YES	Loop	NO
898	GLY	Surface	NO	Helix	NO
899	LYS	Surface	NO	Helix	NO
900	GLY	Buried	NO	Helix	NO
901	ALA	Buried	NO	Helix	NO
902	ALA	Buried	NO	Helix	NO
903	LEU	Surface	NO	Helix	NO
904	ILE	Surface	NO	Helix	NO
905	THR	Buried	NO	Helix	NO
906	ALA	Surface	NO	Helix	NO
907	VAL	Surface	NO	Helix	NO
908	GLY	Surface	NO	Helix	NO
909	VAL	Surface	NO	Helix	NO
910	ARG	Surface	NO	Helix	NO
911	LEU	Surface	NO	Helix	NO
912	ARG	Surface	NO	Helix	NO
913	THR	Surface	NO	Loop	NO
914	GLU	Surface	NO	Loop	NO
17	PCA	Buried	NO	Loop	NO
18	PHE	Surface	NO	Loop	NO
19	GLN	Surface	NO	Loop	NO
20	PRO	Surface	NO	Loop	NO
21	GLY	Surface	NO	Loop	NO
22	LYS	Surface	NO	Loop	NO
23	VAL	Surface	NO	Loop	NO
24	TYR	Surface	NO	Loop	NO
25	ARG	Surface	NO	Loop	NO
26	TYR	Buried	NO	Loop	NO
27	SER	Surface	NO	Loop	NO
28	TYR	Surface	YES	Loop	NO
29	ASP	Surface	NO	Loop	NO
30	ALA	Surface	YES	Loop	NO
31	PHE	Surface	NO	Loop	NO
32	SER	Buried	NO	Loop	NO
32	SER	Buried	NO	Loop	NO
33	ILE	Buried	NO	Loop	NO
33	ILE	Buried	NO	Loop	NO
34	SER	Buried	NO	Loop	NO
34	SER	Buried	NO	Loop	NO
35	GLY	Buried	NO	Loop	NO
36	LEU	Buried	NO	Loop	NO
37	PRO	Surface	NO	Loop	NO
38	GLU	Surface	NO	Loop	NO
39	PRO	Surface	NO	Loop	NO
40	GLY	Surface	NO	Loop	NO
41	VAL	Surface	NO	Loop	NO
42	ASN	Surface	NO	Loop	NO
43	ARG	Surface	NO	Loop	NO
43	ARG	Surface	NO	Loop	NO
44	ALA	Buried	NO	Loop	NO
45	GLY	Buried	NO	Loop	NO
46	LEU	Surface	YES	Loop	NO
47	SER	Surface	YES	Loop	NO
48	GLY	Surface	YES	Loop	NO
49	GLU	Surface	NO	Loop	NO
50	MET	Surface	YES	Loop	NO
51	LYS	Surface	NO	Loop	NO
52	ILE	Surface	NO	Loop	NO
52	ILE	Surface	NO	Loop	NO
53	GLU	Surface	NO	Loop	NO
54	ILE	Buried	NO	Loop	YES
55	HIS	Surface	NO	Loop	NO
55	HIS	Surface	NO	Loop	NO
56	GLY	Surface	NO	Loop	NO
57	HIS	Surface	NO	Loop	NO
58	THR	Surface	NO	Loop	NO
59	HIS	Surface	NO	Loop	NO
60	ASN	Surface	NO	Loop	NO
61	GLN	Surface	NO	Loop	NO
62	ALA	Buried	NO	Loop	NO
63	THR	Surface	NO	Loop	NO
64	LEU	Buried	NO	Loop	NO
65	LYS	Surface	NO	Loop	NO
66	ILE	Buried	NO	Loop	NO
67	THR	Surface	NO	Loop	NO
68	GLN	Surface	NO	Loop	NO
69	VAL	Surface	NO	Loop	NO
70	ASN	Surface	NO	Loop	NO
71	LEU	Surface	NO	Loop	NO
72	LYS	Surface	NO	Loop	NO
72	LYS	Surface	NO	Loop	NO
73	TYR	Surface	NO	Loop	NO
74	PHE	Buried	NO	Loop	NO
75	LEU	Surface	NO	Loop	NO
76	GLY	Surface	NO	Loop	NO
77	PRO	Surface	NO	Loop	NO
78	TRP	Surface	NO	Loop	NO
79	PRO	Surface	NO	Loop	NO
80	SER	Surface	NO	Loop	NO
81	ASP	Surface	NO	Loop	NO
82	SER	Surface	NO	Loop	NO
83	PHE	Surface	NO	Loop	NO
84	TYR	Surface	NO	Loop	NO
85	PRO	Surface	NO	Loop	NO
86	LEU	Surface	NO	Loop	NO
87	THR	Surface	NO	Loop	NO
88	GLY	Surface	NO	Loop	NO
89	GLY	Surface	NO	Loop	NO
90	TYR	Surface	NO	Helix	NO
91	ASP	Surface	NO	Helix	NO
92	HIS	Surface	NO	Helix	NO
92	HIS	Surface	NO	Helix	NO
93	PHE	Surface	YES	Helix	NO
94	ILE	Surface	NO	Helix	NO
95	GLN	Surface	NO	Helix	NO
95	GLN	Surface	NO	Helix	NO
96	GLN	Surface	NO	Helix	NO
97	LEU	Surface	NO	Helix	NO
98	GLU	Surface	NO	Helix	NO
99	VAL	Surface	NO	Loop	NO
100	PRO	Surface	NO	Loop	NO
101	VAL	Surface	NO	Loop	NO
102	ARG	Surface	NO	Loop	NO
103	PHE	Buried	NO	Loop	NO
104	ASP	Surface	NO	Loop	NO
105	TYR	Surface	NO	Loop	NO
106	SER	Surface	NO	Loop	NO
106	SER	Surface	NO	Loop	NO
107	ALA	Surface	NO	Loop	NO
108	GLY	Surface	NO	Loop	NO
109	ARG	Surface	NO	Loop	NO
110	ILE	Surface	NO	Loop	NO
111	GLY	Surface	NO	Loop	NO
112	ASP	Surface	NO	Loop	NO
113	ILE	Buried	NO	Loop	NO
114	TYR	Surface	NO	Loop	NO
115	ALA	Buried	NO	Loop	NO
116	PRO	Surface	NO	Loop	NO
117	PRO	Surface	NO	Loop	NO
118	GLN	Surface	NO	Loop	NO
119	VAL	Surface	NO	Loop	NO
120	THR	Surface	YES	Helix	NO
121	ASP	Surface	NO	Helix	NO
122	THR	Surface	YES	Helix	NO
123	ALA	Buried	NO	Helix	NO
124	VAL	Surface	NO	Helix	NO
125	ASN	Buried	NO	Helix	NO
126	ILE	Surface	NO	Helix	NO
127	VAL	Surface	NO	Helix	NO
128	ARG	Buried	NO	Helix	NO
129	GLY	Buried	NO	Helix	NO
130	ILE	Buried	NO	Helix	NO
131	LEU	Buried	NO	Helix	NO
132	ASN	Surface	NO	Helix	NO
133	LEU	Surface	NO	Helix	NO
134	PHE	Surface	NO	Helix	NO
135	GLN	Buried	NO	Loop	NO
136	LEU	Surface	NO	Loop	NO
137	SER	Surface	NO	Loop	NO
138	LEU	Surface	NO	Loop	NO
139	LYS	Surface	NO	Loop	NO
140	LYS	Surface	NO	Loop	NO
141	ASN	Surface	NO	Loop	NO
142	GLN	Surface	NO	Loop	NO
143	GLN	Surface	NO	Loop	NO
144	THR	Surface	NO	Loop	NO
144	THR	Surface	NO	Loop	NO
145	PHE	Surface	NO	Loop	NO
146	GLU	Surface	NO	Loop	NO
147	LEU	Surface	NO	Loop	NO
148	GLN	Surface	NO	Loop	NO
149	GLU	Surface	NO	Loop	NO
150	THR	Surface	NO	Loop	NO
151	GLY	Surface	NO	Loop	NO
152	VAL	Buried	NO	Loop	NO
153	GLU	Surface	NO	Loop	NO
154	GLY	Buried	NO	Loop	NO
155	ILE	Surface	NO	Loop	NO
156	CYS	Surface	NO	Loop	NO
156	CYS	Surface	NO	Loop	NO
157	GLN	Surface	NO	Loop	NO
158	THR	Buried	NO	Loop	NO
159	THR	Surface	NO	Loop	NO
160	TYR	Buried	NO	Loop	NO
161	VAL	Surface	NO	Loop	NO
162	VAL	Surface	NO	Loop	NO
163	GLN	Surface	NO	Loop	NO
164	GLU	Surface	NO	Loop	NO
165	GLY	Surface	NO	Loop	NO
166	TYR	Surface	NO	Loop	NO
167	ARG	Surface	NO	Loop	NO
168	THR	Surface	NO	Loop	NO
169	ASN	Surface	NO	Loop	NO
170	GLU	Surface	NO	Loop	NO
170	GLU	Surface	NO	Loop	NO
171	MET	Surface	NO	Loop	NO
172	ALA	Surface	NO	Loop	NO
173	VAL	Buried	NO	Loop	NO
174	VAL	Surface	NO	Loop	NO
175	LYS	Buried	NO	Loop	NO
176	THR	Surface	NO	Loop	NO
177	LYS	Surface	NO	Loop	NO
178	ASP	Surface	NO	Loop	NO
179	LEU	Surface	NO	Loop	NO
180	ASN	Surface	NO	Loop	NO
181	ASN	Surface	NO	Loop	NO
182	CYS	Surface	NO	Loop	NO
182	CYS	Surface	NO	Loop	NO
183	ASP	Surface	NO	Loop	NO
184	HIS	Surface	NO	Loop	NO
185	LYS	Surface	NO	Loop	NO
186	VAL	Surface	NO	Loop	NO
187	TYR	Surface	YES	Loop	NO
188	LYS	Surface	NO	Loop	NO
189	THR	Surface	YES	Loop	NO
190	MET	Surface	NO	Loop	NO
191	GLY	Surface	YES	Loop	NO
192	THR	Surface	YES	Loop	NO
193	ALA	Surface	YES	Loop	NO
194	TYR	Surface	YES	Loop	NO
195	ALA	Surface	YES	Loop	NO
196	GLU	Surface	NO	Loop	NO
197	ARG	Surface	NO	Loop	NO
198	CYS	Buried	NO	Helix	NO
199	PRO	Surface	NO	Helix	NO
200	THR	Surface	NO	Helix	NO
201	CYS	Surface	NO	Helix	NO
202	GLN	Surface	NO	Helix	NO
203	LYS	Surface	NO	Helix	NO
204	MET	Surface	NO	Helix	NO
205	ASN	Surface	NO	Helix	NO
206	LYS	Surface	NO	Loop	NO
207	ASN	Surface	NO	Loop	NO
208	LEU	Surface	YES	Loop	NO
209	ARG	Surface	NO	Loop	NO
210	SER	Surface	NO	Loop	NO
211	THR	Surface	NO	Loop	NO
212	ALA	Surface	NO	Loop	NO
213	VAL	Surface	NO	Loop	NO
214	TYR	Surface	NO	Loop	NO
215	ASN	Surface	NO	Loop	NO
215	ASN	Surface	NO	Loop	NO
216	TYR	Surface	NO	Loop	NO
217	ALA	Surface	NO	Loop	NO
218	ILE	Buried	NO	Loop	NO
219	PHE	Surface	NO	Loop	NO
220	ASP	Surface	NO	Loop	NO
221	GLU	Surface	NO	Loop	NO
222	PRO	Surface	NO	Loop	NO
223	SER	Surface	NO	Loop	NO
224	GLY	Surface	NO	Loop	NO
225	TYR	Surface	NO	Loop	NO
226	ILE	Surface	NO	Loop	NO
227	ILE	Surface	NO	Loop	NO
228	LYS	Surface	NO	Loop	NO
228	LYS	Surface	NO	Loop	NO
229	SER	Surface	NO	Loop	NO
230	ALA	Buried	NO	Loop	NO
231	HIS	Surface	NO	Loop	NO
232	SER	Surface	NO	Loop	NO
233	GLU	Surface	NO	Loop	NO
234	GLU	Buried	NO	Loop	NO
235	ILE	Surface	NO	Loop	NO
236	GLN	Buried	NO	Loop	NO
237	GLN	Surface	NO	Loop	NO
238	LEU	Surface	YES	Loop	NO
239	SER	Buried	NO	Loop	NO
240	VAL	Surface	YES	Loop	NO
240	VAL	Surface	YES	Loop	NO
241	PHE	Surface	YES	Loop	NO
242	ASP	Surface	NO	Helix	NO
243	ILE	Surface	NO	Helix	NO
244	LYS	Surface	NO	Helix	NO
244	LYS	Surface	NO	Helix	NO
245	GLU	Surface	NO	Helix	NO
246	GLY	Buried	NO	Helix	NO
247	ASN	Surface	NO	Loop	NO
248	VAL	Surface	NO	Loop	NO
248	VAL	Surface	NO	Loop	NO
249	VAL	Surface	NO	Loop	NO
250	ILE	Buried	NO	Loop	NO
251	GLU	Surface	NO	Loop	NO
252	SER	Buried	NO	Loop	NO
253	ARG	Surface	NO	Loop	NO
254	GLN	Surface	NO	Loop	NO
255	LYS	Surface	NO	Loop	NO
256	LEU	Buried	NO	Loop	NO
257	ILE	Surface	NO	Loop	NO
258	LEU	Surface	NO	Loop	NO
259	GLU	Surface	NO	Loop	NO
260	GLY	Surface	NO	Loop	NO
261	ILE	Surface	NO	Loop	NO
262	GLN	Surface	NO	Loop	NO
263	SER	Surface	NO	Loop	NO
264	ALA	Surface	NO	Loop	NO
265	PRO	Surface	NO	Loop	NO
266	ALA	Surface	NO	Loop	NO
267	ALA	Surface	NO	Loop	NO
268	SER	Surface	NO	Loop	NO
269	GLN	Surface	NO	Loop	NO
270	ALA	Surface	NO	Loop	NO
271	ALA	Surface	NO	Loop	NO
272	SER	Surface	NO	Loop	NO
273	LEU	Surface	NO	Loop	NO
274	GLN	Surface	NO	Loop	NO
275	ASN	Surface	NO	Loop	NO
276	ARG	Surface	NO	Loop	NO
277	GLY	Surface	NO	Loop	NO
278	GLY	Surface	NO	Loop	NO
279	LEU	Surface	NO	Loop	NO
280	MET	Surface	NO	Loop	NO
280	MET	Surface	NO	Loop	NO
281	TYR	Surface	NO	Loop	NO
282	LYS	Surface	NO	Loop	NO
283	PHE	Surface	NO	Loop	NO
284	PRO	Surface	NO	Loop	NO
285	SER	Surface	NO	Loop	NO
286	SER	Surface	NO	Helix	NO
287	ALA	Surface	NO	Helix	NO
288	ILE	Surface	NO	Helix	NO
289	THR	Surface	NO	Helix	NO
290	LYS	Surface	NO	Helix	NO
290	LYS	Surface	NO	Helix	NO
291	MET	Surface	NO	Helix	NO
292	SER	Surface	NO	Loop	NO
293	SER	Surface	NO	Loop	NO
293	SER	Surface	NO	Loop	NO
294	LEU	Surface	NO	Loop	NO
295	PHE	Surface	NO	Loop	NO
296	VAL	Surface	NO	Loop	NO
297	THR	Surface	NO	Loop	NO
298	LYS	Surface	NO	Loop	NO
299	GLY	Surface	NO	Loop	NO
300	LYS	Surface	NO	Loop	NO
301	ASN	Surface	NO	Helix	NO
302	LEU	Surface	NO	Helix	NO
303	GLU	Surface	NO	Helix	NO
304	SER	Surface	NO	Helix	NO
304	SER	Surface	NO	Helix	NO
305	GLU	Surface	NO	Helix	NO
306	ILE	Surface	NO	Helix	NO
307	HIS	Surface	NO	Helix	NO
308	THR	Surface	NO	Helix	NO
309	VAL	Surface	NO	Helix	NO
310	LEU	Surface	NO	Helix	NO
311	LYS	Surface	NO	Helix	NO
312	HIS	Surface	NO	Helix	NO
313	LEU	Buried	NO	Helix	NO
314	VAL	Surface	NO	Helix	NO
315	GLU	Surface	NO	Helix	NO
316	ASN	Surface	NO	Helix	NO
317	ASN	Buried	NO	Helix	NO
318	GLN	Surface	NO	Loop	NO
319	LEU	Surface	NO	Loop	NO
320	SER	Surface	NO	Loop	NO
320	SER	Surface	NO	Loop	NO
321	VAL	Surface	NO	Loop	NO
322	HIS	Surface	NO	Loop	NO
322	HIS	Surface	NO	Loop	NO
323	GLU	Surface	NO	Loop	NO
323	GLU	Surface	NO	Loop	NO
324	ASP	Surface	NO	Helix	NO
325	ALA	Surface	NO	Helix	NO
326	PRO	Buried	NO	Helix	NO
327	ALA	Surface	NO	Helix	NO
328	LYS	Surface	NO	Helix	NO
329	PHE	Buried	NO	Helix	YES
330	LEU	Surface	NO	Helix	NO
331	ARG	Surface	NO	Helix	NO
332	LEU	Surface	NO	Helix	NO
333	THR	Surface	NO	Helix	NO
333	THR	Surface	NO	Helix	NO
334	ALA	Surface	NO	Helix	NO
335	PHE	Buried	NO	Helix	NO
336	LEU	Surface	NO	Helix	NO
337	ARG	Surface	NO	Helix	NO
338	ASN	Surface	NO	Loop	NO
339	VAL	Surface	NO	Loop	NO
340	ASP	Surface	NO	Helix	NO
341	ALA	Surface	NO	Helix	NO
342	GLY	Surface	NO	Helix	NO
343	VAL	Surface	NO	Helix	NO
344	LEU	Surface	NO	Helix	NO
344	LEU	Surface	NO	Helix	NO
345	GLN	Surface	NO	Helix	NO
346	SER	Surface	NO	Helix	NO
347	ILE	Surface	NO	Helix	NO
348	TRP	Surface	NO	Helix	NO
349	HIS	Surface	NO	Helix	NO
350	LYS	Surface	NO	Helix	NO
350	LYS	Surface	NO	Helix	NO
351	LEU	Surface	NO	Helix	NO
352	HIS	Surface	NO	Helix	NO
353	GLN	Surface	NO	Loop	NO
354	GLN	Surface	NO	Helix	NO
355	LYS	Surface	NO	Helix	NO
356	ASP	Surface	NO	Helix	NO
357	TYR	Surface	NO	Helix	NO
358	ARG	Surface	NO	Helix	NO
359	ARG	Surface	NO	Helix	NO
360	TRP	Surface	NO	Helix	NO
361	ILE	Surface	NO	Helix	NO
362	LEU	Surface	NO	Helix	NO
363	ASP	Surface	NO	Helix	NO
364	ALA	Buried	NO	Helix	NO
365	VAL	Buried	NO	Helix	NO
366	PRO	Surface	NO	Helix	NO
367	ALA	Surface	NO	Helix	NO
368	MET	Buried	NO	Helix	NO
369	ALA	Buried	NO	Helix	NO
370	THR	Surface	NO	Helix	NO
371	SER	Surface	NO	Helix	NO
372	GLU	Surface	NO	Helix	NO
373	ALA	Buried	NO	Helix	NO
374	LEU	Buried	NO	Helix	NO
375	LEU	Surface	NO	Helix	NO
376	PHE	Buried	NO	Helix	NO
377	LEU	Buried	NO	Helix	NO
378	LYS	Surface	NO	Helix	NO
379	ARG	Surface	NO	Helix	NO
380	THR	Buried	NO	Helix	NO
381	LEU	Buried	NO	Helix	NO
382	ALA	Surface	NO	Helix	NO
383	SER	Surface	NO	Helix	NO
384	GLU	Surface	NO	Loop	NO
385	GLN	Surface	NO	Loop	NO
386	LEU	Surface	NO	Loop	NO
387	THR	Surface	NO	Helix	NO
388	SER	Surface	NO	Helix	YES
389	ALA	Surface	NO	Helix	NO
390	GLU	Surface	NO	Helix	NO
391	ALA	Buried	NO	Helix	NO
392	THR	Surface	NO	Helix	NO
392	THR	Surface	NO	Helix	NO
393	GLN	Surface	YES	Helix	NO
394	ILE	Surface	NO	Helix	NO
395	VAL	Buried	NO	Helix	NO
396	ALA	Surface	YES	Helix	NO
397	SER	Surface	YES	Helix	NO
398	THR	Buried	NO	Helix	NO
399	LEU	Surface	NO	Helix	NO
400	SER	Surface	YES	Helix	NO
401	ASN	Surface	YES	Helix	NO
402	GLN	Buried	NO	Loop	NO
403	GLN	Surface	NO	Loop	NO
404	ALA	Surface	NO	Loop	NO
405	THR	Surface	NO	Helix	NO
406	ARG	Surface	NO	Helix	NO
407	GLU	Surface	NO	Helix	NO
408	SER	Buried	NO	Helix	NO
409	LEU	Buried	NO	Helix	NO
410	SER	Surface	NO	Helix	NO
411	TYR	Surface	NO	Helix	NO
412	ALA	Surface	NO	Helix	NO
413	ARG	Surface	NO	Helix	NO
413	ARG	Surface	NO	Helix	NO
414	GLU	Surface	NO	Helix	NO
415	LEU	Buried	NO	Helix	NO
416	LEU	Surface	NO	Helix	NO
417	ASN	Surface	NO	Helix	NO
418	THR	Surface	NO	Helix	NO
419	SER	Surface	NO	Helix	NO
420	PHE	Surface	NO	Helix	NO
421	ILE	Buried	NO	Helix	NO
422	ARG	Surface	NO	Helix	NO
423	ASN	Surface	NO	Helix	NO
424	ARG	Surface	NO	Helix	NO
425	PRO	Surface	NO	Helix	NO
426	ILE	Surface	NO	Helix	NO
427	LEU	Surface	NO	Helix	NO
427	LEU	Surface	NO	Helix	NO
428	ARG	Surface	NO	Helix	NO
429	LYS	Surface	NO	Helix	NO
429	LYS	Surface	NO	Helix	NO
430	THR	Surface	NO	Helix	NO
431	ALA	Buried	NO	Helix	NO
432	VAL	Surface	NO	Helix	NO
433	LEU	Surface	NO	Helix	NO
434	GLY	Surface	NO	Helix	NO
435	TYR	Buried	NO	Helix	NO
436	GLY	Buried	NO	Helix	NO
437	SER	Surface	YES	Helix	NO
438	LEU	Buried	NO	Helix	NO
439	VAL	Buried	NO	Helix	NO
440	PHE	Surface	NO	Helix	NO
441	ARG	Surface	YES	Helix	NO
442	TYR	Surface	NO	Helix	NO
443	CYS	Surface	NO	Helix	NO
444	ALA	Surface	YES	Helix	NO
445	ASN	Surface	NO	Loop	NO
446	THR	Surface	NO	Loop	NO
447	VAL	Surface	NO	Loop	NO
448	SER	Surface	NO	Loop	NO
449	CYS	Surface	NO	Loop	NO
450	PRO	Surface	NO	Helix	NO
451	ASP	Surface	NO	Helix	NO
452	GLU	Surface	NO	Helix	NO
453	LEU	Buried	NO	Helix	NO
454	LEU	Buried	NO	Helix	NO
455	GLN	Surface	NO	Helix	NO
456	PRO	Surface	NO	Helix	NO
457	LEU	Surface	NO	Helix	NO
458	HIS	Surface	NO	Helix	NO
459	ASP	Surface	NO	Helix	NO
460	LEU	Surface	NO	Helix	NO
461	LEU	Surface	NO	Helix	NO
462	SER	Surface	NO	Helix	NO
463	GLN	Surface	NO	Helix	NO
464	SER	Surface	NO	Helix	NO
464	SER	Surface	NO	Helix	NO
465	SER	Surface	NO	Helix	NO
466	ASP	Surface	NO	Helix	NO
467	ARG	Surface	NO	Helix	NO
467	ARG	Surface	NO	Helix	NO
468	ALA	Surface	NO	Loop	NO
469	LYS	Surface	NO	Helix	NO
470	GLU	Buried	NO	Helix	NO
471	GLU	Surface	NO	Helix	NO
472	GLU	Surface	NO	Helix	NO
473	ILE	Buried	NO	Helix	NO
474	VAL	Buried	NO	Helix	NO
475	LEU	Surface	NO	Helix	NO
476	ALA	Buried	NO	Helix	NO
477	LEU	Buried	NO	Helix	NO
478	LYS	Surface	NO	Helix	NO
479	ALA	Buried	NO	Helix	NO
480	LEU	Buried	NO	Helix	NO
481	GLY	Surface	NO	Helix	NO
482	ASN	Surface	NO	Helix	NO
483	ALA	Buried	NO	Helix	NO
484	GLY	Surface	NO	Helix	NO
485	GLN	Surface	NO	Helix	NO
486	PRO	Surface	NO	Helix	NO
487	ASN	Surface	NO	Helix	NO
488	SER	Buried	NO	Helix	NO
489	ILE	Surface	NO	Helix	NO
490	LYS	Surface	NO	Helix	NO
490	LYS	Surface	NO	Helix	NO
491	LYS	Surface	NO	Helix	NO
492	ILE	Buried	NO	Helix	NO
493	GLN	Surface	NO	Helix	NO
494	ARG	Surface	NO	Helix	NO
495	PHE	Surface	NO	Loop	NO
496	LEU	Surface	NO	Loop	NO
497	PRO	Surface	NO	Loop	NO
498	GLY	Surface	NO	Loop	NO
499	GLN	Surface	NO	Loop	NO
500	GLY	Surface	NO	Loop	NO
501	LYS	Surface	NO	Loop	NO
502	SER	Surface	NO	Loop	NO
503	LEU	Surface	NO	Loop	NO
504	ASP	Surface	NO	Loop	NO
505	GLU	Surface	NO	Loop	NO
506	TYR	Surface	NO	Loop	NO
507	SER	Surface	NO	Helix	NO
508	THR	Surface	NO	Helix	NO
509	ARG	Surface	NO	Helix	NO
509	ARG	Surface	NO	Helix	NO
510	VAL	Buried	NO	Helix	NO
511	GLN	Surface	NO	Helix	NO
512	ALA	Surface	NO	Helix	YES
513	GLU	Surface	NO	Helix	NO
513	GLU	Surface	NO	Helix	NO
514	ALA	Buried	NO	Helix	NO
515	ILE	Buried	NO	Helix	NO
516	MET	Surface	NO	Helix	NO
517	ALA	Surface	NO	Helix	NO
518	LEU	Buried	NO	Helix	NO
519	ARG	Surface	NO	Helix	NO
520	ASN	Surface	NO	Helix	NO
521	ILE	Buried	NO	Helix	NO
522	ALA	Surface	NO	Helix	NO
523	LYS	Surface	NO	Helix	NO
524	ARG	Surface	NO	Helix	NO
525	ASP	Surface	NO	Helix	NO
526	PRO	Surface	NO	Helix	NO
527	ARG	Surface	NO	Helix	NO
528	LYS	Surface	NO	Helix	NO
529	VAL	Buried	NO	Helix	NO
530	GLN	Surface	NO	Helix	NO
531	GLU	Surface	NO	Helix	NO
532	ILE	Surface	NO	Helix	NO
533	VAL	Buried	NO	Helix	NO
534	LEU	Surface	NO	Helix	NO
535	PRO	Surface	NO	Helix	NO
536	ILE	Surface	NO	Helix	NO
537	PHE	Surface	NO	Helix	NO
538	LEU	Surface	NO	Helix	NO
539	ASN	Surface	NO	Helix	NO
540	VAL	Surface	NO	Loop	NO
540	VAL	Surface	NO	Loop	NO
541	ALA	Surface	NO	Loop	NO
542	ILE	Surface	NO	Loop	NO
543	LYS	Surface	NO	Helix	NO
544	SER	Surface	NO	Helix	NO
545	GLU	Surface	NO	Helix	NO
546	LEU	Buried	NO	Helix	NO
547	ARG	Surface	NO	Helix	NO
548	ILE	Buried	NO	Helix	NO
549	ARG	Surface	NO	Helix	NO
550	SER	Buried	NO	Helix	NO
550	SER	Buried	NO	Helix	NO
551	CYS	Surface	NO	Helix	NO
552	ILE	Surface	NO	Helix	NO
553	VAL	Buried	NO	Helix	NO
554	PHE	Surface	NO	Helix	NO
555	PHE	Surface	NO	Helix	NO
556	GLU	Surface	NO	Helix	NO
557	SER	Surface	NO	Helix	NO
558	LYS	Surface	NO	Loop	NO
559	PRO	Surface	NO	Loop	NO
560	SER	Surface	NO	Helix	NO
561	VAL	Surface	NO	Helix	NO
561	VAL	Surface	NO	Helix	NO
562	ALA	Surface	NO	Helix	NO
563	LEU	Surface	NO	Helix	NO
564	VAL	Buried	NO	Helix	NO
565	SER	Surface	NO	Helix	NO
566	MET	Surface	NO	Helix	NO
567	VAL	Surface	NO	Helix	NO
568	ALA	Buried	NO	Helix	NO
569	VAL	Surface	NO	Helix	NO
570	ARG	Surface	NO	Helix	NO
571	LEU	Surface	NO	Helix	NO
572	ARG	Surface	NO	Helix	NO
572	ARG	Surface	NO	Helix	NO
573	ARG	Surface	NO	Loop	NO
574	GLU	Surface	NO	Loop	NO
575	PRO	Surface	NO	Loop	NO
576	ASN	Surface	NO	Helix	NO
577	LEU	Surface	NO	Helix	NO
577	LEU	Surface	NO	Helix	NO
578	GLN	Surface	NO	Helix	NO
579	VAL	Buried	NO	Helix	NO
580	ALA	Surface	NO	Helix	NO
581	SER	Buried	NO	Helix	NO
581	SER	Buried	NO	Helix	NO
582	PHE	Buried	NO	Helix	NO
583	VAL	Buried	NO	Helix	NO
584	TYR	Surface	NO	Helix	NO
585	SER	Surface	NO	Helix	NO
586	GLN	Surface	NO	Helix	NO
586	GLN	Surface	NO	Helix	NO
587	MET	Buried	NO	Helix	NO
588	ARG	Surface	NO	Helix	NO
589	SER	Surface	NO	Helix	NO
590	LEU	Surface	NO	Helix	NO
591	SER	Surface	NO	Helix	NO
592	ARG	Surface	YES	Loop	NO
593	SER	Surface	NO	Loop	NO
594	SER	Surface	YES	Loop	NO
595	ASN	Buried	NO	Helix	NO
596	PRO	Surface	NO	Helix	NO
597	GLU	Surface	NO	Helix	NO
598	PHE	Surface	NO	Helix	NO
599	ARG	Surface	NO	Helix	NO
600	ASP	Surface	NO	Helix	NO
601	VAL	Buried	NO	Helix	NO
601	VAL	Buried	NO	Helix	NO
602	ALA	Surface	NO	Helix	NO
603	ALA	Surface	NO	Helix	NO
604	ALA	Buried	NO	Helix	NO
605	CYS	Buried	NO	Helix	NO
606	SER	Surface	NO	Helix	NO
606	SER	Surface	NO	Helix	NO
607	VAL	Surface	NO	Helix	NO
608	ALA	Buried	NO	Helix	NO
609	ILE	Surface	NO	Helix	NO
609	ILE	Surface	NO	Helix	NO
610	LYS	Surface	NO	Helix	NO
611	MET	Surface	NO	Loop	NO
612	LEU	Surface	NO	Loop	NO
613	GLY	Surface	NO	Loop	NO
614	SER	Surface	NO	Helix	NO
615	LYS	Surface	NO	Helix	NO
616	LEU	Surface	NO	Helix	NO
617	ASP	Surface	NO	Helix	NO
618	ARG	Surface	NO	Helix	NO
619	LEU	Surface	NO	Helix	NO
620	GLY	Surface	YES	Loop	NO
621	CYS	Surface	YES	Loop	NO
622	ARG	Surface	NO	Loop	NO
623	TYR	Surface	NO	Loop	NO
624	SER	Buried	NO	Loop	NO
625	LYS	Surface	YES	Loop	NO
626	ALA	Surface	NO	Loop	NO
627	VAL	Surface	YES	Loop	NO
628	HIS	Surface	NO	Loop	NO
629	VAL	Surface	YES	Loop	NO
630	ASP	Surface	YES	Loop	NO
631	THR	Surface	YES	Loop	NO
632	PHE	Surface	NO	Loop	NO
633	ASN	Surface	NO	Loop	NO
634	ALA	Surface	NO	Loop	NO
635	ARG	Surface	NO	Loop	NO
636	THR	Surface	NO	Loop	NO
637	MET	Surface	NO	Loop	NO
638	ALA	Surface	YES	Loop	NO
639	GLY	Surface	YES	Loop	NO
640	VAL	Surface	YES	Loop	NO
640	VAL	Surface	YES	Loop	NO
641	SER	Buried	NO	Loop	NO
642	ALA	Surface	YES	Loop	NO
643	ASP	Surface	NO	Loop	NO
644	TYR	Surface	YES	Loop	NO
645	PHE	Surface	NO	Loop	NO
646	ARG	Surface	YES	Loop	NO
647	ILE	Surface	NO	Loop	NO
648	ASN	Surface	NO	Loop	NO
649	SER	Surface	NO	Loop	NO
650	PRO	Surface	NO	Loop	NO
651	SER	Surface	NO	Loop	NO
652	GLY	Surface	NO	Loop	NO
653	PRO	Surface	NO	Loop	NO
654	LEU	Surface	YES	Loop	NO
655	PRO	Surface	YES	Loop	NO
656	ARG	Surface	YES	Loop	NO
657	ALA	Surface	YES	Loop	NO
658	VAL	Surface	YES	Loop	NO
659	ALA	Surface	NO	Loop	NO
660	ALA	Surface	YES	Loop	NO
661	LYS	Surface	YES	Loop	NO
661	LYS	Surface	YES	Loop	NO
662	ILE	Surface	YES	Loop	NO
663	ARG	Surface	NO	Loop	NO
664	GLY	Surface	YES	Loop	NO
665	GLN	Surface	YES	Loop	NO
666	GLY	Surface	YES	Loop	NO
667	MET	Surface	YES	Loop	NO
668	GLY	Surface	NO	Loop	NO
669	TYR	Surface	YES	Loop	NO
670	ALA	Surface	NO	Loop	NO
671	SER	Surface	YES	Loop	NO
672	ASP	Surface	YES	Loop	NO
673	ILE	Surface	YES	Loop	NO
674	VAL	Surface	YES	Loop	NO
675	GLU	Surface	NO	Loop	NO
676	PHE	Surface	YES	Loop	NO
677	GLY	Buried	NO	Loop	NO
678	LEU	Surface	YES	Loop	NO
679	ARG	Surface	NO	Loop	NO
680	ALA	Surface	YES	Helix	NO
681	GLU	Surface	NO	Helix	NO
682	GLY	Surface	NO	Helix	NO
683	LEU	Surface	NO	Helix	NO
684	GLN	Buried	NO	Helix	NO
685	GLU	Surface	NO	Helix	NO
686	LEU	Surface	NO	Helix	NO
687	LEU	Surface	NO	Helix	NO
688	TYR	Surface	NO	Helix	NO
728	ASP	Surface	NO	Loop	NO
729	TRP	Surface	NO	Loop	NO
730	LYS	Surface	NO	Loop	NO
730	LYS	Surface	NO	Loop	NO
731	SER	Surface	NO	Loop	NO
732	VAL	Surface	NO	Loop	NO
733	PRO	Surface	NO	Loop	NO
734	GLU	Surface	NO	Loop	NO
735	GLU	Surface	NO	Loop	NO
736	ARG	Surface	NO	Loop	NO
737	PRO	Surface	NO	Loop	NO
738	LEU	Surface	NO	Loop	NO
739	ALA	Surface	NO	Loop	NO
740	SER	Surface	YES	Loop	NO
741	GLY	Surface	YES	Loop	NO
742	TYR	Surface	YES	Loop	NO
743	VAL	Surface	YES	Loop	NO
744	LYS	Surface	NO	Loop	NO
745	VAL	Surface	YES	Loop	NO
746	HIS	Surface	YES	Loop	NO
746	HIS	Surface	YES	Loop	NO
747	GLY	Buried	NO	Loop	NO
748	GLN	Surface	YES	Loop	NO
749	GLU	Surface	NO	Loop	NO
750	VAL	Surface	YES	Loop	NO
751	VAL	Surface	YES	Loop	NO
752	PHE	Surface	NO	Loop	NO
753	ALA	Surface	YES	Loop	NO
754	GLU	Surface	NO	Loop	NO
755	LEU	Surface	NO	Loop	NO
756	ASP	Surface	NO	Loop	NO
757	LYS	Surface	NO	Loop	NO
758	LYS	Surface	NO	Loop	NO
758	LYS	Surface	NO	Loop	NO
759	MET	Surface	NO	Loop	NO
778	GLN	Surface	NO	Helix	NO
779	GLU	Surface	NO	Helix	NO
780	GLN	Surface	NO	Helix	NO
781	ILE	Surface	NO	Helix	NO
782	GLY	Surface	NO	Helix	NO
783	ALA	Surface	NO	Helix	NO
784	VAL	Surface	YES	Helix	NO
785	VAL	Surface	NO	Helix	NO
786	SER	Surface	NO	Helix	NO
787	LYS	Surface	NO	Helix	NO
788	LEU	Surface	YES	Helix	NO
789	GLU	Surface	NO	Helix	NO
790	GLN	Surface	NO	Helix	NO
791	GLY	Surface	NO	Loop	NO
792	MET	Surface	YES	Loop	NO
793	ASP	Surface	NO	Loop	NO
794	VAL	Surface	YES	Loop	NO
795	LEU	Surface	NO	Loop	NO
796	LEU	Surface	YES	Loop	NO
797	THR	Surface	NO	Loop	NO
798	LYS	Surface	YES	Loop	NO
799	GLY	Surface	NO	Loop	NO
800	TYR	Surface	YES	Loop	NO
801	VAL	Surface	YES	Loop	NO
802	VAL	Surface	NO	Loop	NO
803	SER	Surface	YES	Loop	NO
804	GLU	Surface	YES	Loop	NO
805	VAL	Surface	YES	Loop	NO
805	VAL	Surface	YES	Loop	NO
806	ARG	Surface	NO	Loop	NO
807	TYR	Surface	YES	Loop	NO
808	MET	Buried	NO	Loop	NO
809	GLN	Surface	NO	Loop	NO
810	PRO	Buried	NO	Loop	NO
811	VAL	Buried	NO	Loop	NO
812	CYS	Buried	NO	Loop	NO
813	ILE	Surface	NO	Loop	NO
814	GLY	Surface	NO	Loop	NO
815	ILE	Surface	NO	Loop	NO
816	PRO	Surface	NO	Loop	NO
817	MET	Buried	NO	Loop	NO
818	ASP	Buried	NO	Loop	NO
819	LEU	Surface	YES	Loop	NO
820	ASN	Surface	NO	Loop	NO
821	LEU	Surface	YES	Loop	NO
822	LEU	Surface	NO	Loop	NO
823	VAL	Surface	NO	Loop	NO
824	SER	Buried	NO	Loop	NO
825	GLY	Buried	NO	Loop	NO
826	VAL	Buried	NO	Loop	NO
827	THR	Surface	YES	Loop	NO
828	THR	Buried	NO	Loop	NO
829	ASN	Surface	YES	Loop	NO
830	ARG	Surface	NO	Loop	NO
831	ALA	Surface	YES	Loop	NO
832	ASN	Surface	NO	Loop	NO
833	LEU	Surface	YES	Loop	NO
834	SER	Surface	NO	Loop	NO
834	SER	Surface	NO	Loop	NO
835	ALA	Surface	NO	Loop	NO
836	SER	Surface	NO	Loop	NO
837	PHE	Surface	NO	Loop	NO
838	SER	Surface	NO	Loop	NO
840	SER	Surface	NO	Loop	NO
841	LEU	Surface	NO	Loop	NO
842	PRO	Surface	NO	Loop	NO
843	ALA	Surface	NO	Loop	NO
844	ASP	Surface	NO	Loop	NO
845	MET	Surface	NO	Loop	NO
846	LYS	Surface	NO	Helix	NO
847	LEU	Surface	NO	Helix	NO
848	ALA	Surface	NO	Helix	NO
849	ASP	Surface	NO	Helix	NO
850	LEU	Surface	NO	Helix	NO
851	LEU	Surface	NO	Helix	NO
852	ALA	Surface	NO	Loop	NO
853	THR	Surface	NO	Loop	NO
854	ASN	Surface	NO	Loop	NO
855	ILE	Surface	YES	Loop	NO
856	GLU	Surface	NO	Loop	NO
857	LEU	Surface	YES	Loop	NO
858	ARG	Surface	NO	Loop	NO
858	ARG	Surface	NO	Loop	NO
859	VAL	Surface	NO	Loop	NO
860	ALA	Surface	NO	Loop	NO
861	ALA	Surface	NO	Loop	NO
862	THR	Surface	NO	Loop	NO
863	THR	Surface	YES	Loop	NO
864	SER	Surface	NO	Loop	NO
865	MET	Surface	YES	Loop	NO
866	SER	Surface	NO	Loop	NO
867	GLN	Surface	YES	Loop	NO
868	HIS	Surface	NO	Loop	NO
869	ALA	Surface	NO	Loop	NO
870	VAL	Surface	NO	Loop	NO
871	ALA	Surface	YES	Loop	NO
872	ILE	Surface	YES	Loop	NO
873	MET	Surface	NO	Loop	NO
874	GLY	Surface	NO	Loop	NO
875	LEU	Buried	NO	Loop	NO
876	THR	Buried	NO	Loop	NO
876	THR	Buried	NO	Loop	NO
877	THR	Surface	YES	Loop	NO
878	ASP	Surface	YES	Loop	NO
879	LEU	Surface	YES	Loop	NO
880	ALA	Surface	NO	Loop	NO
881	LYS	Surface	NO	Loop	NO
882	ALA	Buried	NO	Loop	NO
883	GLY	Buried	NO	Loop	NO
884	MET	Surface	YES	Loop	NO
885	GLN	Surface	NO	Loop	NO
886	THR	Surface	YES	Loop	NO
887	HIS	Surface	NO	Loop	NO
888	TYR	Surface	YES	Loop	NO
889	LYS	Surface	NO	Loop	NO
890	THR	Surface	YES	Loop	NO
891	SER	Surface	NO	Loop	NO
892	ALA	Surface	YES	Loop	NO
893	GLY	Surface	NO	Loop	YES
894	LEU	Surface	YES	Loop	NO
895	GLY	Surface	NO	Loop	NO
896	VAL	Surface	YES	Loop	NO
897	ASN	Surface	NO	Loop	NO
898	GLY	Surface	NO	Loop	NO
899	LYS	Surface	NO	Loop	NO
900	ILE	Surface	YES	Loop	NO
901	GLU	Surface	NO	Loop	NO
902	MET	Surface	YES	Loop	NO
903	ASN	Surface	NO	Loop	NO
904	ALA	Surface	NO	Loop	NO
905	ARG	Surface	NO	Loop	NO
906	GLU	Surface	NO	Loop	NO
907	SER	Surface	NO	Loop	NO
908	ASN	Surface	NO	Loop	NO
909	PHE	Surface	NO	Loop	NO
909	PHE	Surface	NO	Loop	NO
910	LYS	Surface	NO	Loop	NO
911	ALA	Surface	NO	Loop	NO
912	SER	Surface	NO	Loop	NO
913	LEU	Surface	YES	Loop	NO
914	LYS	Surface	NO	Loop	NO
915	PRO	Surface	NO	Loop	NO
916	PHE	Surface	NO	Loop	NO
917	GLN	Surface	NO	Loop	NO
918	GLN	Surface	NO	Loop	NO
919	LYS	Surface	NO	Loop	NO
920	THR	Surface	NO	Loop	NO
921	VAL	Surface	NO	Loop	NO
922	VAL	Surface	YES	Loop	NO
923	VAL	Surface	YES	Loop	NO
924	LEU	Surface	NO	Loop	NO
925	SER	Surface	YES	Loop	NO
926	THR	Surface	NO	Loop	NO
927	MET	Surface	YES	Loop	NO
928	GLU	Surface	NO	Loop	NO
929	SER	Surface	NO	Loop	NO
930	ILE	Surface	NO	Loop	NO
931	VAL	Buried	NO	Loop	NO
932	PHE	Buried	NO	Loop	NO
933	VAL	Buried	NO	Loop	NO
934	ARG	Surface	NO	Loop	NO
935	ASP	Surface	NO	Loop	NO
936	PRO	Surface	NO	Loop	NO
936	PRO	Surface	NO	Loop	NO
937	SER	Surface	NO	Loop	NO
938	GLY	Surface	NO	Loop	NO
939	SER	Surface	NO	Loop	NO
940	ARG	Surface	NO	Loop	NO
941	ILE	Surface	NO	Loop	NO
942	LEU	Surface	NO	Loop	NO
943	PRO	Surface	NO	Loop	NO
944	VAL	Buried	NO	Loop	NO
945	LEU	Surface	NO	Loop	NO
946	PRO	Surface	NO	Loop	NO
947	PRO	Surface	NO	Loop	NO
948	LYS	Surface	NO	Loop	NO
949	MET	Surface	NO	Loop	NO
950	THR	Surface	NO	Loop	NO
995	GLN	Surface	NO	Helix	NO
996	LYS	Surface	NO	Helix	NO
997	GLN	Surface	NO	Helix	NO
998	ILE	Surface	NO	Helix	NO
999	HIS	Surface	NO	Helix	NO
1000	ASP	Surface	NO	Helix	NO
1001	ILE	Surface	NO	Helix	NO
1002	MET	Surface	NO	Helix	NO
1003	THR	Surface	NO	Loop	NO
1004	ALA	Surface	NO	Loop	NO
1005	ARG	Surface	NO	Loop	NO
1005	ARG	Surface	NO	Loop	NO
1006	PRO	Surface	NO	Loop	NO
1007	VAL	Surface	NO	Loop	NO
1008	MET	Surface	NO	Loop	NO
1009	ARG	Surface	NO	Loop	NO
1010	ARG	Surface	NO	Loop	NO
1011	LYS	Surface	NO	Loop	NO
1012	GLN	Surface	NO	Loop	NO
1013	SER	Surface	NO	Loop	NO
1014	CYS	Surface	YES	Loop	NO
1015	SER	Surface	NO	Loop	NO
1016	LYS	Surface	YES	Loop	NO
1016	LYS	Surface	YES	Loop	NO
1017	SER	Surface	YES	Loop	NO
1018	ALA	Surface	NO	Loop	NO
1019	ALA	Surface	NO	Loop	NO
1020	LEU	Surface	NO	Loop	NO
1021	SER	Surface	NO	Loop	NO
1022	SER	Surface	NO	Loop	NO
1023	LYS	Surface	NO	Loop	NO
1024	VAL	Surface	YES	Loop	NO
1025	CYS	Surface	NO	Loop	NO
1026	PHE	Surface	NO	Loop	NO
1027	SER	Surface	NO	Loop	NO
1027	SER	Surface	NO	Loop	NO
1028	ALA	Surface	NO	Loop	NO
1029	ARG	Surface	NO	Loop	NO
1029	ARG	Surface	NO	Loop	NO
1030	LEU	Surface	YES	Loop	NO
1031	ARG	Surface	NO	Loop	NO
1032	ASN	Surface	NO	Loop	NO
1033	ALA	Buried	NO	Loop	NO
1034	ALA	Surface	NO	Loop	NO
1035	PHE	Surface	NO	Loop	NO
1036	ILE	Surface	NO	Loop	NO
1037	ARG	Surface	NO	Loop	NO
1037	ARG	Surface	NO	Loop	NO
1038	ASN	Surface	NO	Loop	NO
1039	ALA	Buried	NO	Helix	NO
1040	LEU	Surface	NO	Helix	NO
1041	LEU	Surface	NO	Helix	NO
1042	TYR	Buried	NO	Helix	NO
1043	LYS	Surface	NO	Helix	NO
1044	ILE	Surface	YES	Helix	YES
1045	THR	Surface	NO	Loop	NO
1046	GLY	Surface	NO	Loop	NO
1047	ASP	Surface	NO	Loop	NO
1047	ASP	Surface	NO	Loop	NO
1048	TYR	Surface	YES	Loop	NO
1049	VAL	Surface	NO	Loop	NO
1050	SER	Surface	NO	Loop	NO
1051	LYS	Surface	NO	Loop	NO
1052	VAL	Surface	YES	Loop	NO
1053	TYR	Surface	NO	Loop	NO
1054	VAL	Surface	YES	Loop	NO
1055	GLN	Surface	NO	Loop	NO
1056	PRO	Surface	NO	Loop	NO
1057	THR	Surface	NO	Loop	NO
1058	SER	Surface	NO	Loop	NO
1059	SER	Surface	NO	Loop	NO
1060	LYS	Surface	NO	Loop	NO
1061	ALA	Surface	NO	Loop	NO
1062	GLN	Surface	NO	Loop	NO
1063	ILE	Surface	NO	Loop	NO
1064	THR	Surface	YES	Loop	NO
[truncated: 19,075 more rows]
